# Supplementary material for: Open-Access Worldwide Population STR Database Constructed Using High-Coverage Massively Parallel Sequencing Data Obtained from the 1000 Genomes Project
Source: Genes (Basel). 2022 Nov 24;13(12):2205. doi: 10.3390/genes13122205 (PMC9778533; doi:10.3390/genes13122205)
Supplement: Supplementary file 1 [file genes-13-02205-s001.zip]

Archive with 4 entries (4 files):
- ST1 - STR genotypes defined using HipSTR from the high-coverage 1000 Genomes dataset (NYGC).xlsx
- ST2 - Allele frequencies and forensic parameters for the 26 populations from the 1000 Genomes dataset (2).xlsx
- ST3 - Allele frequencies and forensic parameters for the 5 population groups from the 1000 Genomes dataset.xlsx
- ST4 - Comparison between allele frequencies estimated from the 1000 Genomes dataset with those from PopSTR (2).xlsx
