# Supplementary material for: Open-Access Worldwide Population STR Database Constructed Using High-Coverage Massively Parallel Sequencing Data Obtained from the 1000 Genomes Project
Source: Genes (Basel). 2022 Nov 24;13(12):2205. doi: 10.3390/genes13122205 (PMC9778533; doi:10.3390/genes13122205)
Supplement: Supplementary file 1 [file genes-13-02205-s001.zip › ST2 - Allele frequencies and forensic parameters for the 26 populations from the 1000 Genomes dataset (2).xlsx]

## Sheet: Summary
Summary of information necessary to understand the ST2 set of tables:
List of Parameters estimated in each table:
N	Number of samples
Na	Number of different alleles
Ho	Observed Heterozygosity
He	Expected Heterozygosity
MP	Match Probability
PE	Power of Exclusion
PD	Power of Discrimination
PIC	Polymorphism Information Content
CMP	Combined Match Probability
CPE	Combined Power of Exclusion
Population Code	Population Description	Population Group Code	Samples
ACB	African Caribbeans in Barbados	AMR (Admixed Americans)	96
ASW	Americans of African Ancestry in SW USA	AMR (Admixed Americans)	61
BEB	Bengali from Bangladesh	SAS (South Asians)	86
CDX	Chinese Dai in Xishuangbanna, China	EAS (East Asians)	93
CEU	Utah Residents (CEPH) with Northern and Western European Ancestry	EUR (Europeans)	99
CHB	Han Chinese in Beijing, China	EAS (East Asians)	103
CHS	Southern Han Chinese	EAS (East Asians)	105
CLM	Colombians from Medellin, Colombia	AMR (Admixed Americans)	94
ESN	Esan in Nigeria	AFR (Africans)	99
FIN	Finnish in Finland	EUR (Europeans)	99
GBR	British in England and Scotland	EUR (Europeans)	91
GIH	Gujarati Indian from Houston, Texas	SAS (South Asians)	103
GWD	Gambian in Western Divisions in the Gambia	AFR (Africans)	113
IBS	Iberian Population in Spain	EUR (Europeans)	107
ITU	Indian Telugu from the UK	SAS (South Asians)	102
JPT	Japanese in Tokyo, Japan	EAS (East Asians)	104
KHV	Kinh in Ho Chi Minh City, Vietnam	EAS (East Asians)	99
LWK	Luhya in Webuye, Kenya	AFR (Africans)	99
MSL	Mende in Sierra Leone	AFR (Africans)	85
MXL	Mexican Ancestry from Los Angeles USA	AMR (Admixed Americans)	64
PEL	Peruvians from Lima, Peru	AMR (Admixed Americans)	85
PJL	Punjabi from Lahore, Pakistan	SAS (South Asians)	96
PUR	Puerto Ricans from Puerto Rico	AMR (Admixed Americans)	104
STU	Sri Lankan Tamil from the UK	SAS (South Asians)	102
TSI	Toscani in Italia	EUR (Europeans)	107
YRI	Yoruba in Ibadan, Nigeria	AFR (Africans)	108

## Sheet: ACB
ST2a - Allele frequencies and forensic parameters estimated for each STR in the ACB population of the 1000 Genomes Project.
Allele	CSF1PO	D1S1656	D2S441	D2S1338	D3S1358	D5S818	D7S820	D8S1179	D10S1248	D12S391	D13S317	D16S539	D18S51	D19S433	D22S1045	FGA	Penta D	Penta E	TH01	TPOX	vWA
5											0						0.06349	0.08989	0.01042
6							0		0					0			0	0.00562	0.13542	0.09375
7	0.04167	0				0	0.00521		0		0	0		0			0.03175	0.11798	0.42708	0.01563
7,3	0
8	0.08854	0	0.00521	0		0.04688	0.26042	0	0		0.02688	0.04167		0	0.00521		0.15079	0.23596	0.22917	0.27083
8,3																			0
9	0.04688	0	0		0.00521	0.01563	0.13021	0.00521	0		0.00538	0.18229	0	0	0		0.20635	0.09551	0.13021	0.28125
9,2			0				0													0
9,3																			0.06771
10	0.26563	0.03646	0.09375			0.06771	0.28125	0.01563	0.01042		0.03226	0.15625	0	0.01042	0.04688		0.0873	0.05056	0	0.09375	0
10,2			0				0						0
10,3	0																		0
11	0.24479	0.02604	0.42708		0	0.23958	0.19792	0.05208	0.02604		0.24731	0.28646	0.01563	0.07292	0.15104		0.20635	0.10112	0	0.22396	0
11,2							0				0			0
11,3			0.03125
11,4																	0
12	0.22917	0.04688	0.16667		0.00521	0.34896	0.10417	0.09375	0.16667		0.48387	0.15104	0.0625	0.11458	0.02604		0.16667	0.14607		0.02083	0.01042
12,2							0						0	0.02604
12,3			0											0
13	0.07292	0.14583	0.04688	0	0.01042	0.26042	0.02083	0.22917	0.23958		0.13978	0.16146	0.03646	0.30729	0		0.04762	0.11236		0	0.02604
13,2													0.00521	0.07292
13,3			0.00521						0				0
14	0.01042	0.27604	0.20313	0	0.10938	0.02083	0	0.33854	0.22917	0	0.06452	0.01563	0.08333	0.19271	0.11979		0.03175	0.03933		0	0.06771
14,2													0.00521	0.04167			0
14,3		0	0										0
14,5																					0
15	0	0.16667	0.02083	0	0.27604	0		0.20313	0.20833	0.06771	0	0.00521	0.19271	0.05729	0.21354	0	0.00794	0.00562			0.25
15,1														0
15,2					0								0	0.06771
15,3		0							0
15,5																					0
16		0.09375	0	0.05729	0.34896	0		0.0625	0.10938	0.04688			0.15625	0.00521	0.1875	0	0	0			0.27604
16,2					0					0.00521				0.03125		0.00521
16,3		0.07813											0
17		0.01563		0.07813	0.15625			0	0.01042	0.16146			0.16146	0	0.21875	0.00521	0	0			0.16146
17,2		0								0.00521				0
17,3		0.08333								0
18		0		0.03125	0.08854			0	0	0.29167			0.08333		0.03125	0.00521					0.10938
18,2										0.00521			0	0		0.00521
18,3		0.02083								0						0					0
19		0		0.21875	0				0	0.16146			0.08854		0	0.07813					0.07813
19,2										0.00521						0.01042
19,3		0.01042								0
20				0.10938	0					0.125			0.06771		0	0.05208					0.02083
20,2										0			0			0.00521
20,3		0								0
21				0.10417						0.02604			0.02604		0	0.10938					0
21,2																0
22				0.16146						0.04688			0.01042			0.19792					0
22,2																0.00521
23				0.08854						0.03646			0			0.1875
23,2																0
23,3																0
24				0.05729						0.01563			0.00521			0.16146
24,2																0
25				0.06771						0			0			0.08854
25,2																0
25,3																0
26				0.02083						0						0.03125
26,2																0
26,3																0
27				0.00521												0.02083
27,2																0
28				0												0.02083
29				0												0.01042
30																0
	CSF1PO	D1S1656	D2S441	D2S1338	D3S1358	D5S818	D7S820	D8S1179	D10S1248	D12S391	D13S317	D16S539	D18S51	D19S433	D22S1045	FGA	Penta D	Penta E	TH01	TPOX	vWA
N	96	96	96	96	96	96	96	96	96	96	93	96	96	96	96	96	63	89	96	96	96
Na	8	12	9	12	8	7	7	8	8	14	7	8	15	12	9	18	10	11	6	7	9
Ho	0.781	0.833	0.802	0.885	0.75	0.719	0.771	0.719	0.854	0.813	0.72	0.792	0.875	0.875	0.885	0.823	0.714	0.73	0.708	0.719	0.802
He	0.8	0.848	0.736	0.877	0.758	0.746	0.786	0.776	0.806	0.836	0.679	0.809	0.88	0.833	0.83	0.869	0.848	0.865	0.725	0.779	0.811
MP	0.0705295	0.0457899	0.109809	0.0338542	0.108507	0.113281	0.0828993	0.0891927	0.0768229	0.0494792	0.161522	0.0666233	0.0332031	0.0496962	0.0594618	0.0358073	0.048123	0.0390102	0.117405	0.0915799	0.0625
PE	0.564717	0.662294	0.602912	0.765736	0.509766	0.45786	0.546076	0.45786	0.703093	0.622442	0.460569	0.583666	0.74469	0.74469	0.765736	0.642241	0.450705	0.476737	0.441269	0.45786	0.602912
PD	0.92947	0.95421	0.890191	0.966146	0.891493	0.886719	0.917101	0.910807	0.923177	0.950521	0.838478	0.933377	0.966797	0.950304	0.940538	0.964193	0.951877	0.96099	0.882595	0.90842	0.9375
PIC	0.771151	0.832002	0.702301	0.864915	0.720351	0.703555	0.752492	0.743423	0.777277	0.81775	0.635265	0.782719	0.868104	0.816044	0.807906	0.855238	0.830315	0.850758	0.686199	0.74466	0.78637
CMP	1.97817e-25
CPE	1

## Sheet: ASW
ST2b - Allele frequencies and forensic parameters estimated for each STR in the ASW population of the 1000 Genomes Project.
Allele	CSF1PO	D1S1656	D2S441	D2S1338	D3S1358	D5S818	D7S820	D8S1179	D10S1248	D12S391	D13S317	D16S539	D18S51	D19S433	D22S1045	FGA	Penta D	Penta E	TH01	TPOX	vWA
5											0						0.04	0.08182	0
6							0		0.0082					0			0.01	0	0.13115	0.04098
7	0.07377	0				0	0.02459		0.0082		0	0		0			0	0.19091	0.40984	0.01639
7,3	0
8	0.03279	0	0	0		0.0082	0.21311	0	0		0.05085	0.06557		0	0.0082		0.1	0.18182	0.21311	0.32787
8,3																			0
9	0.01639	0	0.0082		0	0.03279	0.16393	0	0		0.02542	0.20492	0	0	0		0.15	0.00909	0.11475	0.2459
9,2			0				0													0.0082
9,3																			0.12295
10	0.28689	0	0.06557			0.08197	0.2541	0.01639	0		0.00847	0.16393	0	0.02459	0.05738		0.12	0.06364	0.0082	0.09836	0
10,2			0				0						0
10,3	0																		0
11	0.2623	0.05738	0.27869		0	0.2459	0.22951	0.04098	0.04918		0.33051	0.27049	0	0.10656	0.16393		0.21	0.09091	0	0.22131	0.0082
11,2							0				0			0
11,3			0.03279
11,4																	0
12	0.2377	0.06557	0.22131		0	0.31148	0.08197	0.16393	0.09836		0.38983	0.16393	0.09016	0.10656	0.04918		0.16	0.15455		0.04098	0
12,2							0						0	0.04098
12,3			0											0
13	0.08197	0.10656	0.04098	0	0	0.27049	0.02459	0.18033	0.27869		0.17797	0.09836	0.12295	0.2623	0		0.17	0.11818		0	0.0082
13,2													0	0.05738
13,3			0.0082						0				0
14	0.0082	0.2377	0.28689	0	0.05738	0.03279	0.0082	0.36885	0.2541	0	0.01695	0.03279	0.06557	0.18852	0.08197		0.02	0.05455		0	0.05738
14,2													0.0082	0.02459			0
14,3		0.0082	0										0
14,5																					0
15	0	0.17213	0.05738	0.0082	0.28689	0.01639		0.18852	0.16393	0.03279	0	0	0.15574	0.08197	0.22951	0	0.02	0.04545			0.2377
15,1														0
15,2					0.0082								0	0.06557
15,3		0.01639							0.0082
15,5																					0
16		0.11475	0	0.03279	0.2541	0		0.04098	0.13115	0.12295			0.13934	0.01639	0.17213	0	0	0.00909			0.2623
16,2					0					0				0.01639		0
16,3		0.11475											0
17		0.01639		0.14754	0.2623			0	0	0.11475			0.18033	0.0082	0.19672	0	0	0			0.16393
17,2		0								0.0082				0
17,3		0.07377								0.01639
18		0		0.04098	0.12295			0	0	0.14754			0.09016		0.03279	0.01667					0.16393
18,2										0			0	0		0
18,3		0.01639								0						0					0
19		0		0.15574	0.0082				0	0.13934			0.09016		0.0082	0.05					0.09016
19,2										0.02459						0.00833
19,3		0								0
20				0.09836	0					0.16393			0.05738		0	0.075					0.0082
20,2										0			0			0.00833
20,3		0								0
21				0.11475						0.08197			0		0	0.13333					0
21,2																0
22				0.10656						0.08197			0			0.2					0
22,2																0
23				0.11475						0.03279			0			0.18333
23,2																0
23,3																0
24				0.08197						0.0082			0			0.175
24,2																0
25				0.09016						0.01639			0			0.09167
25,2																0
25,3																0
26				0						0.0082						0.025
26,2																0
26,3																0
27				0.0082												0.01667
27,2																0
28				0												0.01667
29				0												0
30																0
	CSF1PO	D1S1656	D2S441	D2S1338	D3S1358	D5S818	D7S820	D8S1179	D10S1248	D12S391	D13S317	D16S539	D18S51	D19S433	D22S1045	FGA	Penta D	Penta E	TH01	TPOX	vWA
N	61	61	61	61	61	61	61	61	61	61	59	61	61	61	61	60	50	55	61	61	61
Na	8	12	9	12	7	8	8	7	9	15	7	7	10	13	10	13	10	11	6	8	9
Ho	0.82	0.869	0.852	0.885	0.787	0.787	0.82	0.754	0.852	0.836	0.814	0.885	0.82	0.82	0.852	0.867	0.76	0.745	0.787	0.787	5.245
He	0.779	0.862	0.781	0.889	0.766	0.76	0.802	0.765	0.801	0.887	0.704	0.816	0.877	0.855	0.838	0.86	0.852	0.868	0.741	0.77	1.784
MP	0.0997044	0.042193	0.0900296	0.0346681	0.106154	0.113679	0.0787423	0.0884171	0.0873421	0.0352056	0.187015	0.06853	0.0368181	0.0486428	0.0577802	0.05	0.0544	0.048595	0.105617	0.0921795	0.0679925
PE	0.636046	0.732342	0.699717	0.765389	0.57493	0.57493	0.636046	0.516804	0.699717	0.667594	0.624444	0.765389	0.636046	0.636046	0.699717	0.727966	0.52703	0.502021	0.57493	0.57493	0.57493
PD	0.900296	0.957807	0.90997	0.965332	0.893846	0.886321	0.921258	0.911583	0.912658	0.964794	0.812985	0.93147	0.963182	0.951357	0.94222	0.95	0.9456	0.951405	0.894383	0.90782	0.932008
PIC	0.744679	0.847904	0.747658	0.878272	0.726849	0.721084	0.77323	0.731901	0.773273	0.875961	0.651678	0.790879	0.863909	0.840496	0.818332	0.844315	0.834348	0.854448	0.704989	0.734351	0.782416
CMP	3.93615e-25
CPE	1

## Sheet: BEB
ST2c - Allele frequencies and forensic parameters estimated for each STR in the BEB population of the 1000 Genomes Project.
Allele	CSF1PO	D1S1656	D2S441	D2S1338	D3S1358	D5S818	D7S820	D8S1179	D10S1248	D12S391	D13S317	D16S539	D18S51	D19S433	D22S1045	FGA	Penta D	Penta E	TH01	TPOX	vWA
5											0						0	0.0625	0
6							0		0					0			0	0	0.22093	0
7	0.00581	0				0	0.01744		0		0.02326	0		0			0.00602	0.07031	0.1686	0
7,3	0
8	0	0.02326	0	0		0.00581	0.23256	0.01163	0		0.2093	0.05233		0	0		0.00602	0	0.19186	0.36047
8,3																			0
9	0	0	0.00581		0	0.01163	0.08721	0.00581	0		0.10465	0.13372	0	0	0		0.21084	0.03906	0.23837	0.13953
9,2			0				0													0
9,3																			0.15698
10	0.2093	0	0.2907			0.11628	0.21512	0.15698	0		0.11628	0.09884	0	0	0		0.24096	0.03906	0.02326	0.09884	0.00581
10,2			0				0						0
10,3	0																		0
11	0.22093	0.16279	0.39535		0	0.29651	0.21512	0.0814	0.00581		0.26744	0.31977	0.02907	0	0.33721		0.20482	0.28906	0	0.37791	0
11,2							0				0			0
11,3			0.06395
11,4																	0
12	0.44767	0.11047	0.09302		0	0.38953	0.19186	0.08721	0.02907		0.18023	0.24419	0.05233	0.02907	0.01744		0.15663	0.15625		0.01744	0
12,2							0						0	0
12,3			0											0
13	0.11047	0.13953	0.01744	0	0	0.15116	0.0407	0.18605	0.16279		0.06395	0.12209	0.16279	0.35465	0		0.10843	0.15625		0.00581	0.00581
13,2													0	0.03488
13,3			0						0				0
14	0.00581	0.11047	0.12791	0	0.05814	0.02907	0	0.1686	0.28488	0	0.03488	0.02907	0.2907	0.23837	0.05814		0.04819	0.09375		0	0.13953
14,2													0	0.06395			0
14,3		0	0										0
14,5																					0
15	0	0.18023	0.00581	0	0.29651	0		0.19186	0.27907	0	0	0	0.20349	0.11628	0.34884	0	0.01807	0.02344			0.07558
15,1														0
15,2					0								0	0.08721
15,3		0.01163							0
15,5																					0
16		0.15116	0	0.01744	0.28488	0		0.09884	0.18605	0.01744			0.08721	0.05233	0.15698	0	0	0.05469			0.22093
16,2					0					0				0.01744		0
16,3		0.02326											0
17		0.04651		0.07558	0.25			0.00581	0.05233	0.12209			0.0814	0.00581	0.06395	0	0	0.01563			0.2093
17,2		0								0				0
17,3		0.01163								0
18		0.02326		0.13953	0.0814			0.00581	0	0.26163			0.0407		0.01744	0.01744					0.23256
18,2										0			0	0		0
18,3		0.00581								0.01744						0					0
19		0		0.19186	0.02907				0	0.11628			0.01163		0	0.06395					0.0814
19,2										0.00581						0
19,3		0								0
20				0.06395	0					0.12791			0.0407		0	0.09884					0.02907
20,2										0			0			0
20,3		0								0
21				0.05814						0.12791			0		0	0.15116					0
21,2																0
22				0.10465						0.11628			0			0.13372					0
22,2																0.00581
23				0.19767						0.06395			0			0.18605
23,2																0.01744
23,3																0
24				0.07558						0.01744			0			0.15698
24,2																0.00581
25				0.05233						0.00581			0			0.10465
25,2																0.01163
25,3																0
26				0.01744						0						0.0407
26,2																0
26,3																0
27				0												0
27,2																0.00581
28				0.00581												0
29				0												0
30																0
	CSF1PO	D1S1656	D2S441	D2S1338	D3S1358	D5S818	D7S820	D8S1179	D10S1248	D12S391	D13S317	D16S539	D18S51	D19S433	D22S1045	FGA	Penta D	Penta E	TH01	TPOX	vWA
N	86	86	86	86	86	86	86	86	86	86	86	86	86	86	86	86	83	64	86	86	86
Na	6	13	8	12	6	7	7	11	7	12	8	7	10	10	7	14	9	11	6	6	9
Ho	0.709	0.872	0.802	0.884	0.791	0.663	0.779	0.849	0.756	0.86	0.826	0.814	0.895	0.802	0.756	0.849	0.771	0.422	0.802	0.733	0.837
He	0.695	0.87	0.73	0.871	0.758	0.723	0.807	0.851	0.776	0.852	0.822	0.792	0.826	0.787	0.732	0.873	0.817	0.843	0.804	0.698	0.821
MP	0.148729	0.0386696	0.133586	0.0392104	0.105192	0.126825	0.0749054	0.0481341	0.0886966	0.0462412	0.0638183	0.0803137	0.0651704	0.0757166	0.129529	0.0362358	0.0640151	0.0717773	0.0795024	0.157112	0.0608437
PE	0.442797	0.738844	0.603363	0.7623	0.581891	0.373076	0.560789	0.692574	0.519766	0.715592	0.647348	0.625189	0.785928	0.603363	0.519766	0.692574	0.546522	0.127788	0.603363	0.480405	0.669817
PD	0.851271	0.96133	0.866414	0.96079	0.894808	0.873175	0.925095	0.951866	0.911303	0.953759	0.936182	0.919686	0.93483	0.924283	0.870471	0.963764	0.935985	0.928223	0.920498	0.842888	0.939156
PIC	0.646107	0.856314	0.688597	0.858365	0.717079	0.677666	0.778361	0.833316	0.740718	0.835677	0.798542	0.763367	0.805835	0.761014	0.688368	0.859379	0.790707	0.826839	0.773893	0.644027	0.79607
CMP	0
CPE	1

## Sheet: CDX
ST2d - Allele frequencies and forensic parameters estimated for each STR in the CDX population of the 1000 Genomes Project.
Allele	CSF1PO	D1S1656	D2S441	D2S1338	D3S1358	D5S818	D7S820	D8S1179	D10S1248	D12S391	D13S317	D16S539	D18S51	D19S433	D22S1045	FGA	Penta D	Penta E	TH01	TPOX	vWA
5											0						0	0.03086	0
6							0		0					0			0	0	0.06989	0
7	0	0				0.01075	0		0		0	0		0			0.01111	0	0.32796	0
7,3	0
8	0	0	0	0		0	0.12366	0	0		0.32258	0		0	0		0.06111	0	0.04839	0.58065
8,3																			0.00538
9	0.04301	0	0		0	0.0914	0.04839	0.00538	0		0.13441	0.19892	0	0.00538	0		0.36667	0.01235	0.45161	0.11828
9,2			0.03226				0.02151													0
9,3																			0.07527
10	0.27957	0	0.16667			0.23118	0.16667	0.18817	0		0.15054	0.10753	0.00538	0	0		0.11667	0.08025	0.02151	0.02151	0
10,2			0				0						0
10,3	0																		0
11	0.20968	0.03226	0.26344		0	0.27419	0.36022	0.13441	0		0.26344	0.29032	0	0	0.10753		0.13333	0.49383	0	0.26882	0
11,2							0				0			0
11,3			0.10215
11,4																	0
12	0.37634	0.05376	0.22581		0	0.27957	0.23118	0.14516	0.02151		0.08065	0.2957	0.08065	0.07527	0		0.16111	0.17901		0.01075	0
12,2							0						0	0.02151
12,3			0											0
13	0.06989	0.13441	0.01613	0	0.00538	0.10753	0.03226	0.2043	0.34946		0.03226	0.10215	0.0914	0.25269	0		0.1	0.08642		0	0
13,2													0	0.04301
13,3			0						0				0
14	0.01075	0.12366	0.19355	0	0.03226	0.00538	0.01613	0.12903	0.28495	0	0.01613	0.00538	0.15054	0.18817	0.03763		0.03333	0.05556		0	0.31183
14,2													0	0.07527			0
14,3		0	0										0
14,5																					0
15	0.01075	0.26344	0	0	0.29032	0		0.10753	0.23656	0.01613	0	0	0.22043	0.08602	0.41398	0.00543	0.01111	0.03704			0.03226
15,1														0
15,2					0								0	0.18817
15,3		0							0
15,5																					0
16		0.22043	0	0.01613	0.36559	0		0.06452	0.09677	0.00538			0.18817	0.01613	0.25269	0.01087	0.00556	0.02469			0.08602
16,2					0					0				0.04301		0
16,3		0											0
17		0.06452		0.11828	0.22043			0.01075	0.01075	0.04839			0.08602	0	0.16667	0	0	0			0.23118
17,2		0								0				0.00538
17,3		0.07527								0
18		0.00538		0.10753	0.08065			0.01075	0	0.17742			0.04301		0.02151	0.04891					0.22043
18,2										0			0.00538	0		0
18,3		0.02151								0						0					0
19		0		0.23656	0.00538				0	0.21505			0.06452		0	0.08696					0.0914
19,2										0						0
19,3		0.00538								0
20				0.12366	0					0.21505			0.02151		0	0.07609					0.02688
20,2										0			0			0
20,3		0								0
21				0.03763						0.11828			0.01613		0	0.10326					0
21,2																0.01087
22				0.05914						0.0914			0.01075			0.21196					0
22,2																0.01087
23				0.15591						0.04839			0.00538			0.14674
23,2																0.01087
23,3																0
24				0.10215						0.04301			0			0.13043
24,2																0.01087
25				0.03226						0.01613			0.01075			0.08152
25,2																0.00543
25,3																0
26				0.00538						0.00538						0.03261
26,2																0
26,3																0
27				0												0.0163
27,2																0
28				0												0
29				0.00538												0
30																0
	CSF1PO	D1S1656	D2S441	D2S1338	D3S1358	D5S818	D7S820	D8S1179	D10S1248	D12S391	D13S317	D16S539	D18S51	D19S433	D22S1045	FGA	Penta D	Penta E	TH01	TPOX	vWA
N	93	93	93	93	93	93	93	93	93	93	93	93	93	93	93	92	90	81	93	93	93
Na	7	11	7	12	7	7	8	10	6	12	7	6	15	12	6	17	10	9	7	5	7
Ho	0.688	0.785	0.817	0.925	0.677	0.699	0.817	0.839	0.774	0.839	0.806	0.71	0.839	0.839	0.656	0.88	0.733	0.383	0.677	0.538	0.839
He	0.729	0.834	0.803	0.862	0.726	0.773	0.77	0.851	0.731	0.847	0.778	0.767	0.864	0.842	0.724	0.881	0.793	0.704	0.675	0.576	0.783
MP	0.112267	0.0535322	0.0745751	0.0442826	0.122673	0.089837	0.0953867	0.0435889	0.134466	0.057232	0.0923806	0.0909932	0.0422014	0.0528385	0.121748	0.0394612	0.0758025	0.170248	0.16869	0.242456	0.0909932
PE	0.410201	0.571406	0.631351	0.846168	0.394201	0.426599	0.631351	0.672738	0.552055	0.672738	0.611069	0.44339	0.672738	0.672738	0.363403	0.755652	0.48169	0.103752	0.394201	0.222606	0.672738
PD	0.887733	0.946468	0.925425	0.955717	0.877327	0.910163	0.904613	0.956411	0.865534	0.942768	0.907619	0.909007	0.957799	0.947162	0.878252	0.960539	0.924198	0.829752	0.83131	0.757544	0.909007
PIC	0.684113	0.814739	0.773385	0.847596	0.678087	0.736515	0.73726	0.833099	0.683024	0.82858	0.745257	0.728797	0.849859	0.823905	0.681483	0.870482	0.769639	0.677005	0.622779	0.515349	0.751013
CMP	0
CPE	1

## Sheet: CEU
ST2e - Allele frequencies and forensic parameters estimated for each STR in the CEU population of the 1000 Genomes Project.
Allele	CSF1PO	D1S1656	D2S441	D2S1338	D3S1358	D5S818	D7S820	D8S1179	D10S1248	D12S391	D13S317	D16S539	D18S51	D19S433	D22S1045	FGA	Penta D	Penta E	TH01	TPOX	vWA
5											0						0	0.12088	0.00505
6							0		0					0			0	0	0.19192	0
7	0.00505	0				0	0.0404		0		0	0		0			0	0.17033	0.22222	0
7,3	0.00505
8	0	0	0.00505	0		0.01515	0.18182	0.0303	0		0.14141	0.01515		0	0		0.0101	0.02198	0.08586	0.5202
8,3																			0
9	0.01515	0	0.00505		0	0.05051	0.13131	0.01515	0		0.05051	0.10606	0.00505	0	0		0.17677	0.00549	0.14646	0.11111
9,2			0				0													0
9,3																			0.32828
10	0.31313	0	0.16162			0.03535	0.22222	0.07576	0		0.07576	0.03535	0	0	0		0.13131	0.21429	0.0202	0.0404	0
10,2			0				0						0
10,3	0																		0
11	0.23737	0.10101	0.37374		0	0.34848	0.20202	0.08586	0.0101		0.26263	0.28283	0.00505	0	0.15657		0.11616	0.08242	0	0.28283	0
11,2							0				0			0
11,3			0.0202
11,4																	0
12	0.33838	0.09596	0.0303		0	0.40909	0.15657	0.16162	0.03535		0.32828	0.33838	0.14141	0.08586	0.00505		0.26768	0.1978		0.04545	0
12,2							0						0	0
12,3			0											0
13	0.08081	0.09091	0.0303	0	0.00505	0.13636	0.06061	0.34343	0.29798		0.11616	0.18182	0.12626	0.25253	0.00505		0.21717	0.07143		0	0
13,2													0	0
13,3			0						0				0
14	0.00505	0.07576	0.33333	0	0.12121	0.00505	0.00505	0.19697	0.31313	0	0.02525	0.0404	0.20202	0.35354	0.04545		0.05051	0.06044		0	0.09596
14,2													0	0.0101			0.00505
14,3		0.01515	0										0
14,5																					0
15	0	0.12121	0.0303	0	0.23232	0		0.06061	0.16162	0.0303	0	0	0.16162	0.16162	0.29798	0	0.02525	0.03846			0.06566
15,1														0
15,2					0								0	0.03535
15,3		0.05051							0
15,5																					0
16		0.10606	0.0101	0.04545	0.28283	0		0.02525	0.14141	0.0303			0.12626	0.05051	0.36364	0	0	0.01648			0.25253
16,2					0					0				0.0303		0
16,3		0.05556											0
17		0.05051		0.24242	0.19697			0.00505	0.03535	0.06566			0.11616	0.00505	0.11616	0	0	0			0.22222
17,2		0								0				0.00505
17,3		0.12121								0.0303
18		0.00505		0.07071	0.14646			0	0.00505	0.16667			0.05051		0.0101	0.00505					0.23737
18,2										0			0	0.0101		0
18,3		0.09596								0.01515						0					0
19		0		0.12626	0.0101				0	0.15152			0.05051		0	0.07071					0.12121
19,2										0						0
19,3		0.01515								0.0101
20				0.12626	0.00505					0.09596			0.01515		0	0.17677					0.00505
20,2										0			0			0.00505
20,3		0								0
21				0.0202						0.12626			0		0	0.17677					0
21,2																0.00505
22				0.05051						0.13131			0			0.18687					0
22,2																0.0202
23				0.11111						0.10101			0			0.15152
23,2																0
23,3																0
24				0.10606						0.0202			0			0.12121
24,2																0
25				0.07576						0.02525			0			0.07071
25,2																0
25,3																0
26				0.01515						0						0.0101
26,2																0
26,3																0
27				0.0101												0
27,2																0
28				0												0
29				0												0
30																0
	CSF1PO	D1S1656	D2S441	D2S1338	D3S1358	D5S818	D7S820	D8S1179	D10S1248	D12S391	D13S317	D16S539	D18S51	D19S433	D22S1045	FGA	Penta D	Penta E	TH01	TPOX	vWA
N	99	99	99	99	99	99	99	99	99	99	99	99	99	99	99	99	99	91	99	99	99
Na	8	14	10	12	8	7	8	10	8	14	7	7	11	11	8	12	9	11	7	5	7
Ho	0.646	0.889	0.687	0.889	0.828	0.697	0.859	0.838	0.778	0.889	0.859	0.798	0.848	0.758	0.677	0.859	0.889	0.538	0.747	0.576	0.808
He	0.724	0.908	0.72	0.87	0.791	0.689	0.83	0.799	0.764	0.888	0.781	0.758	0.862	0.773	0.739	0.854	0.816	0.854	0.777	0.633	0.802
MP	0.117029	0.0266299	0.12213	0.037037	0.0870319	0.169473	0.0629528	0.0729517	0.0962147	0.0298949	0.0919294	0.109275	0.0490766	0.083971	0.110091	0.0454035	0.0700949	0.0508393	0.0849913	0.193756	0.0774411
PE	0.350381	0.772782	0.40824	0.772782	0.652541	0.423588	0.711855	0.672103	0.558468	0.772782	0.711855	0.595296	0.69188	0.522816	0.393244	0.711855	0.772782	0.223427	0.505455	0.262794	0.614123
PD	0.882971	0.97337	0.87787	0.962963	0.912968	0.830527	0.937047	0.927048	0.903785	0.970105	0.908071	0.890725	0.950923	0.916029	0.889909	0.954596	0.929905	0.949161	0.915009	0.806244	0.922559
PIC	0.674175	0.900575	0.673788	0.856977	0.758727	0.634662	0.806756	0.774156	0.727493	0.877793	0.7498	0.720297	0.846803	0.741582	0.696657	0.837103	0.790809	0.836846	0.742845	0.578712	0.773165
CMP	0
CPE	1

## Sheet: CHB
ST2f - Allele frequencies and forensic parameters estimated for each STR in the CHB population of the 1000 Genomes Project.
Allele	CSF1PO	D1S1656	D2S441	D2S1338	D3S1358	D5S818	D7S820	D8S1179	D10S1248	D12S391	D13S317	D16S539	D18S51	D19S433	D22S1045	FGA	Penta D	Penta E	TH01	TPOX	vWA
5											0						0	0.0625	0
6							0		0					0			0.00495	0	0.08738	0
7	0.00485	0				0.00971	0		0		0	0		0			0.00495	0	0.32039	0
7,3	0
8	0.00485	0	0	0		0.00971	0.12621	0	0		0.26214	0.00485		0	0		0.0297	0.04375	0.06796	0.5534
8,3																			0
9	0.07282	0	0		0	0.07767	0.04854	0	0		0.17961	0.28641	0	0	0		0.31188	0.03125	0.43204	0.1165
9,2			0.03398				0													0
9,3																			0.06796
10	0.20874	0	0.2233			0.21359	0.17961	0.12136	0		0.13592	0.1165	0	0	0		0.10891	0.09375	0.02427	0.01456	0
10,2			0.00485				0						0
10,3	0																		0
11	0.24757	0.09223	0.3301		0	0.35922	0.3301	0.09709	0.00485		0.2233	0.20874	0.00485	0.00485	0.24757		0.18812	0.26875	0	0.29612	0
11,2							0				0			0
11,3			0.04369
11,4																	0
12	0.35922	0.01942	0.17961		0.00485	0.19417	0.23301	0.14078	0.07767		0.15049	0.22816	0.02913	0.02913	0		0.16832	0.2		0.01942	0
12,2							0						0	0.01456
12,3			0											0.00485
13	0.08738	0.1068	0.01942	0	0	0.12621	0.06796	0.19417	0.34466		0.02913	0.14078	0.20388	0.25243	0.01456		0.13366	0.0875		0	0
13,2													0	0.03398
13,3			0						0				0
14	0.01456	0.08738	0.13107	0	0.04854	0.00485	0.01456	0.20874	0.25243	0	0.01456	0.01456	0.19417	0.26699	0.01456		0.0396	0.1375		0	0.25243
14,2													0	0.13592			0
14,3		0	0										0
14,5																					0
15	0	0.30097	0.03398	0	0.32039	0.00485		0.13592	0.21359	0.01942	0.00485	0	0.21359	0.08738	0.28155	0	0.0099	0.05625			0.02427
15,1														0.00485
15,2					0								0	0.10194
15,3		0							0
15,5																					0
16		0.23301	0	0.00971	0.38835	0		0.08252	0.08252	0.00971			0.13107	0	0.2233	0.00485	0	0.01875			0.17476
16,2					0					0				0.04854		0
16,3		0.00485											0
17		0.06311		0.07767	0.18447			0.01942	0.02427	0.08252			0.06311	0	0.17476	0	0	0			0.28641
17,2		0								0				0.01456
17,3		0.05825								0
18		0		0.14078	0.0534			0	0	0.21359			0.04369		0.03883	0.01456					0.16505
18,2										0			0	0		0
18,3		0.02913								0						0					0
19		0		0.19903	0				0	0.21359			0.02913		0.00485	0.06796					0.08252
19,2										0						0
19,3		0								0
20				0.11165	0					0.18447			0.03883		0	0.03883					0.01456
20,2										0			0			0
20,3		0.00485								0
21				0.02913						0.1068			0.00971		0	0.07767					0
21,2																0.00485
22				0.02427						0.08252			0.02427			0.2233					0
22,2																0.00485
23				0.17961						0.03398			0.01456			0.1699
23,2																0.00485
23,3																0
24				0.15534						0.01942			0			0.2233
24,2																0.00971
25				0.06311						0.03398			0			0.09709
25,2																0.01942
25,3																0
26				0.00971						0						0.02913
26,2																0
26,3																0
27				0												0.00971
27,2																0
28				0												0
29				0												0
30																0
	CSF1PO	D1S1656	D2S441	D2S1338	D3S1358	D5S818	D7S820	D8S1179	D10S1248	D12S391	D13S317	D16S539	D18S51	D19S433	D22S1045	FGA	Penta D	Penta E	TH01	TPOX	vWA
N	103	103	103	103	103	103	103	103	103	103	103	103	103	103	103	103	101	80	103	103	103
Na	8	11	9	11	6	9	7	8	7	11	8	7	13	13	8	16	10	10	6	5	7
Ho	0.757	0.786	0.718	0.845	0.699	0.738	0.767	0.854	0.718	0.796	0.816	0.786	0.835	0.777	0.825	0.806	0.772	0.263	0.718	0.592	0.777
He	0.753	0.819	0.787	0.86	0.707	0.765	0.781	0.849	0.758	0.847	0.807	0.789	0.848	0.824	0.777	0.848	0.807	0.842	0.693	0.592	0.789
MP	0.120369	0.0568385	0.0834197	0.0426996	0.139598	0.0935998	0.0821001	0.05156	0.0934113	0.0474126	0.0687152	0.0853049	0.0447733	0.0528796	0.0922801	0.0442077	0.0675424	0.0975	0.144688	0.228014	0.0881327
PE	0.522306	0.574062	0.457371	0.684368	0.42676	0.489234	0.53928	0.703493	0.457371	0.591852	0.628182	0.574062	0.665431	0.556534	0.646698	0.609896	0.548641	0.04923	0.457371	0.281663	0.556534
PD	0.879631	0.943161	0.91658	0.9573	0.860402	0.9064	0.9179	0.94844	0.906589	0.952587	0.931285	0.914695	0.955227	0.94712	0.90772	0.955792	0.932458	0.9025	0.855312	0.771986	0.911867
PIC	0.714233	0.797582	0.757496	0.844285	0.656044	0.730859	0.749706	0.830723	0.720384	0.828543	0.778794	0.755991	0.830331	0.802194	0.740843	0.830983	0.781295	0.82452	0.644605	0.527022	0.756788
CMP	0
CPE	1

## Sheet: CHS
ST2g - Allele frequencies and forensic parameters estimated for each STR in the CHS population of the 1000 Genomes Project.
Allele	CSF1PO	D1S1656	D2S441	D2S1338	D3S1358	D5S818	D7S820	D8S1179	D10S1248	D12S391	D13S317	D16S539	D18S51	D19S433	D22S1045	FGA	Penta D	Penta E	TH01	TPOX	vWA
5											0.00476						0	0.07407	0
6							0		0					0			0.00481	0	0.10952	0
7	0.00952	0				0.02857	0		0		0	0		0			0.00481	0	0.28095	0
7,3	0
8	0	0	0	0		0	0.1381	0	0.00952		0.34762	0.00476		0	0		0.06731	0.01852	0.0619	0.52381
8,3																			0
9	0.05714	0	0		0	0.0619	0.05714	0	0		0.10476	0.21429	0	0	0		0.35096	0	0.4619	0.12381
9,2			0.01905				0													0
9,3																			0.03333
10	0.27619	0	0.24762			0.20952	0.1381	0.12857	0		0.14762	0.17619	0	0	0		0.11538	0.08642	0.05238	0.02857	0
10,2			0.00476				0						0
10,3	0																		0
11	0.18571	0.09135	0.31429		0	0.31905	0.37143	0.07619	0.00476		0.20476	0.34286	0	0.00476	0.1381		0.125	0.25309	0	0.31429	0
11,2							0				0			0
11,3			0.0619
11,4																	0
12	0.36667	0.04327	0.16667		0	0.21905	0.25238	0.1619	0.07619		0.14762	0.17143	0.02857	0.04762	0.00476		0.18269	0.28395		0.00952	0
12,2							0						0	0
12,3			0											0
13	0.09048	0.11538	0.01905	0	0	0.15238	0.04286	0.19048	0.31429		0.04286	0.07619	0.21429	0.22857	0.00476		0.12019	0.09259		0	0
13,2													0	0.01905
13,3			0						0				0
14	0.01429	0.09135	0.15238	0	0.0619	0.00476	0	0.17143	0.2619	0	0	0.01429	0.2	0.30476	0.02381		0.01923	0.14198		0	0.2619
14,2													0	0.11905			0
14,3		0	0										0
14,5																					0
15	0	0.21635	0.01429	0	0.3619	0.00476		0.2	0.24286	0.01905	0	0	0.15714	0.08571	0.32381	0	0.00962	0.01852			0.02857
15,1														0
15,2					0								0	0.14762
15,3		0							0
15,5																					0
16		0.19231	0	0.01429	0.31905	0		0.06667	0.06667	0			0.12381	0.02381	0.2619	0	0	0.03086			0.2
16,2					0					0				0.01429		0
16,3		0.01442											0
17		0.10096		0.0619	0.20952			0	0.01905	0.08095			0.0619	0	0.21429	0	0	0			0.20476
17,2		0								0				0
17,3		0.11538								0
18		0.00481		0.08571	0.04762			0.00476	0.00476	0.17619			0.0619		0.02381	0.01905					0.2
18,2										0			0	0.00476		0
18,3		0.01442								0						0					0
19		0		0.21429	0				0	0.17619			0.03333		0.00476	0.06667					0.09524
19,2										0						0
19,3		0								0
20				0.11905	0					0.21905			0.01905		0	0.02857					0.00952
20,2										0			0			0.00476
20,3		0								0
21				0.0381						0.10476			0.04286		0	0.11905					0
21,2																0.00476
22				0.01905						0.13333			0.0381			0.19524					0
22,2																0.00476
23				0.17619						0.0619			0.01429			0.2381
23,2																0.00952
23,3																0
24				0.18095						0.02381			0.00476			0.1381
24,2																0.01429
25				0.07619						0.00476			0			0.09048
25,2																0.00476
25,3																0
26				0.01429						0						0.0381
26,2																0.01429
26,3																0
27				0												0.00952
27,2																0
28				0												0
29				0												0
30																0
	CSF1PO	D1S1656	D2S441	D2S1338	D3S1358	D5S818	D7S820	D8S1179	D10S1248	D12S391	D13S317	D16S539	D18S51	D19S433	D22S1045	FGA	Penta D	Penta E	TH01	TPOX	vWA
N	105	104	105	105	105	105	105	105	105	105	105	105	105	105	105	105	104	81	105	105	105
Na	7	11	9	11	5	8	6	8	9	10	7	7	13	11	9	17	10	9	6	5	7
Ho	0.752	0.846	0.762	0.867	0.724	0.81	0.743	0.848	0.781	0.838	0.733	0.724	0.829	0.81	0.829	0.838	0.76	0.247	0.705	0.581	0.867
He	0.743	0.86	0.784	0.857	0.717	0.778	0.755	0.841	0.763	0.85	0.781	0.77	0.861	0.808	0.76	0.856	0.795	0.812	0.688	0.611	0.8
MP	0.126168	0.0423447	0.084263	0.0432653	0.146848	0.100045	0.0987755	0.05161	0.102041	0.0439909	0.0831746	0.088254	0.04	0.0673923	0.10966	0.0429025	0.0778476	0.125743	0.146485	0.21161	0.0806349
PE	0.513848	0.687298	0.530353	0.727966	0.466048	0.616834	0.497625	0.690177	0.56418	0.671541	0.48169	0.466048	0.653097	0.616834	0.653097	0.671541	0.52636	0.0438916	0.435665	0.268644	0.727966
PD	0.873832	0.957655	0.915737	0.956735	0.853152	0.899955	0.901224	0.94839	0.897959	0.956009	0.916825	0.911746	0.96	0.932608	0.89034	0.957098	0.922152	0.874257	0.853515	0.78839	0.919365
PIC	0.702171	0.845061	0.752368	0.840893	0.66674	0.744457	0.718958	0.820928	0.724681	0.832018	0.750208	0.734987	0.845744	0.783391	0.721109	0.840597	0.769948	0.78782	0.642619	0.544264	0.769047
CMP	0
CPE	1

## Sheet: CLM
ST2h - Allele frequencies and forensic parameters estimated for each STR in the CLM population of the 1000 Genomes Project.
Allele	CSF1PO	D1S1656	D2S441	D2S1338	D3S1358	D5S818	D7S820	D8S1179	D10S1248	D12S391	D13S317	D16S539	D18S51	D19S433	D22S1045	FGA	Penta D	Penta E	TH01	TPOX	vWA
5											0						0	0.04545	0
6							0		0					0			0.00568	0	0.35638	0.00532
7	0	0				0.03191	0.0163		0		0	0		0			0.01136	0.14286	0.19681	0
7,3	0
8	0.01064	0	0	0		0.01064	0.11413	0.01596	0		0.12766	0.00532		0	0.00532		0.00568	0.01948	0.10638	0.52128
8,3																			0
9	0.01064	0	0.00532		0	0.05319	0.08696	0.01596	0		0.06383	0.16489	0	0	0		0.17614	0.01299	0.12234	0.05319
9,2			0				0													0
9,3																			0.21809
10	0.21809	0	0.28191			0.06915	0.32609	0.05319	0		0.05851	0.12234	0	0	0.00532		0.19886	0.16883	0	0.04255	0
10,2			0				0						0
10,3	0																		0
11	0.28723	0.02688	0.25532		0	0.44149	0.24457	0.07979	0.00532		0.28191	0.25	0.01064	0.00532	0.09574		0.25	0.16234	0	0.27128	0.00532
11,2							0				0			0
11,3			0.07447
11,4																	0
12	0.37234	0.06989	0.06383		0	0.24468	0.18478	0.09043	0.05319		0.28191	0.26064	0.07447	0.04255	0.01064		0.13636	0.16883		0.10638	0
12,2							0						0	0.00532
12,3			0											0
13	0.09574	0.10215	0.03191	0	0	0.12766	0.02717	0.32447	0.2234		0.1383	0.17021	0.12766	0.31915	0.00532		0.10795	0.15584		0	0
13,2													0	0.03723
13,3			0						0				0
14	0.00532	0.10215	0.2766	0.00532	0.11702	0.01596	0	0.26596	0.42021	0	0.04787	0.0266	0.18085	0.28191	0.03191		0.07386	0.07143		0	0.06383
14,2													0	0.03723			0
14,3		0.01613	0										0
14,5																					0
15	0	0.15054	0.01064	0	0.35106	0.00532		0.1383	0.19681	0.02128	0	0	0.11702	0.16489	0.34043	0	0.02841	0.02597			0.15957
15,1														0
15,2					0								0.00532	0.04255
15,3		0.05914							0
15,5																					0
16		0.17204	0	0.04255	0.21809	0		0.01596	0.07979	0.05319			0.17021	0.03191	0.45213	0	0.00568	0.02597			0.25
16,2					0					0				0.01596		0
16,3		0.05376											0
17		0.05914		0.17553	0.19681			0	0.02128	0.07979			0.12234	0.01064	0.04787	0.00538	0	0			0.2766
17,2		0								0				0.00532
17,3		0.13978								0.0266
18		0.00538		0.06915	0.09574			0	0	0.20213			0.09574		0.00532	0.00538					0.17021
18,2										0			0	0		0
18,3		0.04301								0						0					0
19		0		0.10638	0.02128				0	0.23936			0.05319		0	0.04839					0.05319
19,2										0.00532						0
19,3		0								0.00532
20				0.17021	0					0.16489			0.0266		0	0.10753					0.02128
20,2										0			0			0
20,3		0								0
21				0.05319						0.07447			0.00532		0	0.10215					0
21,2																0
22				0.1117						0.03191			0.00532			0.19355					0
22,2																0.01075
23				0.11702						0.05851			0			0.11828
23,2																0.00538
23,3																0
24				0.05851						0.03723			0.00532			0.2043
24,2																0
25				0.07447						0			0			0.1129
25,2																0
25,3																0
26				0.01596						0						0.05376
26,2																0
26,3																0
27				0												0.01075
27,2																0
28				0												0.01075
29				0												0.01075
30																0
	CSF1PO	D1S1656	D2S441	D2S1338	D3S1358	D5S818	D7S820	D8S1179	D10S1248	D12S391	D13S317	D16S539	D18S51	D19S433	D22S1045	FGA	Penta D	Penta E	TH01	TPOX	vWA
N	94	93	94	94	94	94	92	94	94	94	94	94	94	94	94	93	88	77	94	94	94
Na	7	13	8	12	6	9	7	9	7	13	7	7	14	13	10	15	11	11	5	6	8
Ho	0.734	0.86	0.84	0.84	0.734	0.745	0.728	0.755	0.66	0.798	0.766	0.83	0.862	0.766	0.713	0.817	0.761	0.494	0.713	0.67	0.787
He	0.722	0.89	0.768	0.884	0.767	0.72	0.778	0.787	0.725	0.853	0.796	0.798	0.875	0.784	0.667	0.866	0.83	0.863	0.76	0.639	0.799
MP	0.12947	0.0313331	0.106609	0.028746	0.0964237	0.126754	0.0886106	0.0751471	0.117927	0.0459484	0.0755998	0.0810321	0.0371209	0.0762789	0.180172	0.0366516	0.0555269	0.0548153	0.0939339	0.189905	0.0749208
PE	0.482866	0.715094	0.676084	0.676084	0.482866	0.500709	0.473322	0.51891	0.368532	0.595097	0.53746	0.65544	0.718055	0.53746	0.448285	0.631351	0.529408	0.181881	0.448285	0.383701	0.575566
PD	0.87053	0.968667	0.893391	0.971254	0.903576	0.873246	0.911389	0.924853	0.882073	0.954052	0.9244	0.918968	0.962879	0.923721	0.819828	0.963348	0.944473	0.945185	0.906066	0.810095	0.925079
PIC	0.672897	0.879582	0.730718	0.872947	0.732148	0.68331	0.745165	0.757807	0.684753	0.837014	0.76745	0.767103	0.861943	0.754231	0.611398	0.852166	0.808301	0.847432	0.723255	0.587544	0.770115
CMP	0
CPE	1

## Sheet: ESN
ST2i - Allele frequencies and forensic parameters estimated for each STR in the ESN population of the 1000 Genomes Project.
Allele	CSF1PO	D1S1656	D2S441	D2S1338	D3S1358	D5S818	D7S820	D8S1179	D10S1248	D12S391	D13S317	D16S539	D18S51	D19S433	D22S1045	FGA	Penta D	Penta E	TH01	TPOX	vWA
5											0						0.05921	0.08791	0
6							0.0051		0					0			0.00658	0	0.13131	0.05051
7	0.07071	0				0	0		0		0	0		0			0.02632	0.13187	0.46465	0.03535
7,3	0
8	0.0404	0	0.00505	0		0.08081	0.18878	0	0		0	0.03535		0	0		0.19737	0.28022	0.26263	0.30808
8,3																			0
9	0.0404	0	0.00505		0	0.00505	0.13265	0	0		0	0.26263	0	0	0		0.11842	0.04945	0.11111	0.27778
9,2			0				0													0
9,3																			0.0303
10	0.24747	0.03535	0.06566			0.06061	0.38776	0.0101	0.00505		0.01531	0.14141	0	0.0101	0.06061		0.16447	0.05495	0	0.09596	0
10,2			0				0						0
10,3	0																		0
11	0.29293	0.07071	0.33838		0.00505	0.19192	0.18878	0.0404	0.04545		0.22449	0.20202	0	0.05556	0.20202		0.19079	0.06044	0	0.20707	0.00505
11,2							0				0			0
11,3			0.0303
11,4																	0
12	0.24242	0.0404	0.20707		0.0101	0.34848	0.09184	0.08586	0.18182		0.5051	0.22727	0.04545	0.10101	0.06061		0.13158	0.14835		0.02525	0
12,2							0						0.0101	0.05556
12,3			0											0
13	0.04545	0.11111	0.03535	0	0.00505	0.29798	0.0051	0.13636	0.24747		0.19388	0.12626	0.01515	0.29293	0		0.08553	0.10989		0	0.0303
13,2													0.03535	0.06061
13,3			0						0				0
14	0.0202	0.26768	0.28788	0	0.13636	0.01515	0	0.38889	0.24747	0	0.06122	0.00505	0.05051	0.21717	0.06061		0.01974	0.03297		0	0.0404
14,2													0.00505	0.04545			0
14,3		0	0										0
14,5																					0.00505
15	0	0.21212	0.02525	0.00505	0.20202	0		0.25253	0.18182	0.05556	0	0	0.18182	0.06061	0.14141	0.0051	0	0.04396			0.27273
15,1														0
15,2					0								0	0.07576
15,3		0.0101							0
15,5																					0
16		0.08586	0	0.04545	0.35354	0		0.07071	0.06566	0.06061			0.17172	0.00505	0.14646	0	0	0			0.26263
16,2					0					0.00505				0.0202		0
16,3		0.08081											0
17		0.02525		0.09596	0.24747			0.01515	0.02525	0.15657			0.12121	0	0.28788	0.0051	0	0			0.19192
17,2		0								0				0
17,3		0.0303								0
18		0.00505		0.01515	0.03535			0	0	0.30808			0.16667		0.0404	0.0051					0.11111
18,2										0			0	0		0.01531
18,3		0.02525								0						0					0
19		0		0.23232	0.00505				0	0.14646			0.08586		0	0.08163					0.05556
19,2										0.0202						0
19,3		0								0
20				0.06061	0					0.13131			0.07071		0	0.03571					0.0202
20,2										0			0			0
20,3		0								0
21				0.16162						0.07071			0.03535		0	0.13776					0
21,2																0
22				0.16162						0.0202			0.00505			0.20918					0.00505
22,2																0
23				0.09596						0.02525			0			0.19388
23,2																0
23,3																0
24				0.06566						0			0			0.12755
24,2																0
25				0.05051						0			0			0.11224
25,2																0
25,3																0.0051
26				0.0101						0						0.03061
26,2																0
26,3																0
27				0												0.0102
27,2																0
28				0												0.02041
29				0												0.0051
30																0
	CSF1PO	D1S1656	D2S441	D2S1338	D3S1358	D5S818	D7S820	D8S1179	D10S1248	D12S391	D13S317	D16S539	D18S51	D19S433	D22S1045	FGA	Penta D	Penta E	TH01	TPOX	vWA
N	99	99	99	99	99	99	98	99	99	99	98	99	99	99	99	98	76	91	99	99	99
Na	8	13	9	12	9	7	7	8	8	11	5	7	14	12	8	16	10	10	5	7	11
Ho	0.798	0.889	0.707	0.909	0.747	0.687	0.786	0.768	0.768	0.828	0.643	0.778	0.828	0.808	0.838	0.878	0.737	0.637	0.707	0.838	0.818
He	0.783	0.847	0.753	0.862	0.753	0.742	0.752	0.752	0.804	0.829	0.653	0.801	0.875	0.835	0.822	0.861	0.854	0.85	0.685	0.771	0.801
MP	0.0933578	0.0449954	0.0921335	0.0407101	0.107846	0.110703	0.104956	0.11356	0.0664218	0.0533619	0.174094	0.0682583	0.033568	0.0515254	0.0611162	0.0372761	0.0443213	0.0440768	0.153964	0.108662	0.0774411
PE	0.595296	0.772782	0.439283	0.814028	0.505455	0.40824	0.572801	0.54049	0.54049	0.652541	0.345492	0.558468	0.652541	0.614123	0.672103	0.74983	0.487527	0.338133	0.439283	0.672103	0.633209
PD	0.906642	0.955005	0.907867	0.95929	0.892154	0.889297	0.895044	0.88644	0.933578	0.946638	0.825906	0.931742	0.966432	0.948475	0.938884	0.962724	0.955679	0.955923	0.846036	0.891338	0.922559
PIC	0.751145	0.830904	0.713197	0.847972	0.713277	0.700201	0.716458	0.717961	0.775791	0.809691	0.601487	0.77163	0.862562	0.817504	0.80004	0.845898	0.837223	0.834872	0.636981	0.736038	0.773696
CMP	0
CPE	1

[truncated: 17 more sheets: FIN, GBR, GIH, GWD, IBS, ITU, JPT, KHV, LWK, MSL, MXL, PEL, PJL, PUR, STU, TSI, YIR]
