# Supplementary material for: Open-Access Worldwide Population STR Database Constructed Using High-Coverage Massively Parallel Sequencing Data Obtained from the 1000 Genomes Project
Source: Genes (Basel). 2022 Nov 24;13(12):2205. doi: 10.3390/genes13122205 (PMC9778533; doi:10.3390/genes13122205)
Supplement: Supplementary file 1 [file genes-13-02205-s001.zip › ST3 - Allele frequencies and forensic parameters for the 5 population groups from the 1000 Genomes dataset.xlsx]

## Sheet: Summary
Summary of information necessary to understand the ST3 set of tables:
List of Parameters estimated in each table:
N	Number of samples
Na	Number of different alleles
Ho	Observed Heterozygosity
He	Expected Heterozygosity
MP	Match Probability
PE	Power of Exclusion
PD	Power of Discrimination
PIC	Polymorphism Information Content
CMP	Combined Match Probability
CPE	Combined Power of Exclusion
Population Code	Population Description	Population Group Code
ACB	African Caribbeans in Barbados	AMR (Admixed Americans)
ASW	Americans of African Ancestry in SW USA	AMR (Admixed Americans)
BEB	Bengali from Bangladesh	SAS (South Asians)
CDX	Chinese Dai in Xishuangbanna, China	EAS (East Asians)
CEU	Utah Residents (CEPH) with Northern and Western European Ancestry	EUR (Europeans)
CHB	Han Chinese in Beijing, China	EAS (East Asians)
CHS	Southern Han Chinese	EAS (East Asians)
CLM	Colombians from Medellin, Colombia	AMR (Admixed Americans)
ESN	Esan in Nigeria	AFR (Africans)
FIN	Finnish in Finland	EUR (Europeans)
GBR	British in England and Scotland	EUR (Europeans)
GIH	Gujarati Indian from Houston, Texas	SAS (South Asians)
GWD	Gambian in Western Divisions in the Gambia	AFR (Africans)
IBS	Iberian Population in Spain	EUR (Europeans)
ITU	Indian Telugu from the UK	SAS (South Asians)
JPT	Japanese in Tokyo, Japan	EAS (East Asians)
KHV	Kinh in Ho Chi Minh City, Vietnam	EAS (East Asians)
LWK	Luhya in Webuye, Kenya	AFR (Africans)
MSL	Mende in Sierra Leone	AFR (Africans)
MXL	Mexican Ancestry from Los Angeles USA	AMR (Admixed Americans)
PEL	Peruvians from Lima, Peru	AMR (Admixed Americans)
PJL	Punjabi from Lahore, Pakistan	SAS (South Asians)
PUR	Puerto Ricans from Puerto Rico	AMR (Admixed Americans)
STU	Sri Lankan Tamil from the UK	SAS (South Asians)
TSI	Toscani in Italia	EUR (Europeans)
YRI	Yoruba in Ibadan, Nigeria	AFR (Africans)

## Sheet: AFR
ST3a - Allele frequencies and forensic parameters estimated for each STR in the African (AFR) population group of the 1000 Genomes Project.
Allele	CSF1PO	D1S1656	D2S441	D2S1338	D3S1358	D5S818	D7S820	D8S1179	D10S1248	D12S391	D13S317	D16S539	D18S51	D19S433	D22S1045	FGA	Penta D	Penta E	TH01	TPOX	vWA
5											0						0.06173	0.09677	0.00397
6							0.002		0					0.001			0.00772	0.00108	0.12302	0.07738
7	0.06647	0				0.00099	0.00699		0		0	0.00099		0			0.05401	0.12151	0.40179	0.02976
7,3	0
8	0.07639	0	0.00099	0		0.08234	0.22056	0	0		0.00811	0.03274		0.001	0		0.16975	0.25591	0.23909	0.26687
8,3																			0
9	0.06052	0	0.00198		0.00099	0.01687	0.11776	0	0.00099		0.00609	0.22619	0	0.00299	0.00099		0.13117	0.0871	0.15972	0.2629
9,2			0				0													0
9,3																			0.06349
10	0.22817	0.01786	0.06845			0.05159	0.32834	0.0129	0.00298		0.02231	0.12302	0.001	0.00798	0.05357		0.16204	0.06022	0.00893	0.09127	0
10,2			0				0						0.00299
10,3	0																		0
11	0.23016	0.03671	0.36806		0.00099	0.19544	0.20359	0.04861	0.04762		0.2789	0.2877	0.00399	0.06786	0.14583		0.1713	0.06989	0	0.25198	0.00299
11,2							0				0			0.00399
11,3			0.0377
11,4																	0
12	0.27282	0.0496	0.17659		0.00595	0.36012	0.10778	0.09821	0.14683		0.4645	0.20238	0.03992	0.11377	0.05556		0.11883	0.11398		0.01984	0.002
12,2							0						0.00299	0.02794
12,3			0.00198											0.001
13	0.05456	0.14385	0.04563	0	0.00794	0.27381	0.01198	0.18849	0.28472		0.15517	0.1121	0.0479	0.28543	0.00298		0.1034	0.10215		0	0.01896
13,2													0.01397	0.05788
13,3			0.00198						0				0
14	0.01091	0.26786	0.26687	0.00099	0.08333	0.01587	0.001	0.35218	0.26488	0.00398	0.05984	0.01488	0.0489	0.20958	0.08433		0.0108	0.05484		0	0.05489
14,2													0.00299	0.06088			0
14,3		0.00298	0.00198										0
14,5																					0.002
15	0	0.17857	0.02381	0.00496	0.28373	0.00198		0.21429	0.16964	0.07157	0.00507	0	0.1487	0.06387	0.21131	0.001	0.00617	0.03118			0.24651
15,1														0
15,2					0.00198								0.001	0.05788
15,3		0.01389							0
15,5																					0
16		0.10714	0.00397	0.04266	0.35417	0.00099		0.07143	0.06548	0.0666			0.17565	0.00499	0.15972	0	0.00309	0.00538			0.24152
16,2					0.00099					0.00099				0.02595		0.001
16,3		0.10813											0.001
17		0.02679		0.10714	0.20536			0.0129	0.01687	0.15507			0.18363	0	0.25496	0.00402	0	0			0.1986
17,2		0								0.00497				0.00599
17,3		0.02282								0
18		0.00198		0.03175	0.0506			0.00099	0	0.29125			0.13673		0.02579	0.00602					0.13673
18,2										0.00298			0	0		0.01406
18,3		0.01885								0						0					0
19		0		0.17758	0.00397				0	0.17296			0.1018		0.00198	0.05422					0.06088
19,2										0.00795						0.00502
19,3		0.00298								0.00099
20				0.06845	0					0.11133			0.0479		0.00198	0.04116					0.03094
20,2										0.00199			0			0
20,3		0								0
21				0.14881						0.05666			0.02196		0.00099	0.09036					0.002
21,2																0.00201
22				0.16964						0.02286			0.01098			0.1988					0.002
22,2																0
23				0.09921						0.02087			0.00499			0.17871
23,2																0.001
23,3																0.001
24				0.0744						0.00497			0.001			0.16466
24,2																0.001
25				0.05754						0.00199			0			0.13454
25,2																0
25,3																0.001
26				0.0129						0						0.0512
26,2																0
26,3																0
27				0.00298												0.02811
27,2																0
28				0.00099												0.01506
29				0												0.00602
30																0
	CSF1PO	D1S1656	D2S441	D2S1338	D3S1358	D5S818	D7S820	D8S1179	D10S1248	D12S391	D13S317	D16S539	D18S51	D19S433	D22S1045	FGA	Penta D	Penta E	TH01	TPOX	vWA
N	504	504	504	504	504	504	501	504	504	503	493	504	501	501	504	498	324	465	504	504	501
Na	8	15	13	15	12	10	9	9	9	18	8	8	21	18	13	22	12	12	7	7	13
Ho	0.823413	0.805556	0.75	0.878968	0.75	0.730159	0.800399	0.797619	0.77381	0.829026	0.685598	0.777778	0.860279	0.856287	0.81746	0.837349	0.830247	0.612903	0.722222	0.748016	0.800399
He	0.803522	0.846565	0.753346	0.879659	0.742266	0.747164	0.776411	0.777075	0.791586	0.834941	0.678164	0.796115	0.874813	0.840963	0.829814	0.866569	0.866617	0.866847	0.736635	0.780575	0.814706
MP	0.072208	0.0399109	0.0972773	0.0282974	0.110993	0.1006	0.0916451	0.0839868	0.0737513	0.047109	0.156508	0.0707278	0.0297887	0.0439241	0.0515558	0.0317011	0.0337982	0.0380113	0.111221	0.0778534	0.0595894
PE	0.643191	0.609392	0.509766	0.75269	0.509766	0.476443	0.599781	0.594628	0.55137	0.653972	0.406335	0.558468	0.715223	0.707294	0.631838	0.67009	0.656327	0.306651	0.46347	0.506377	0.599781
PD	0.927792	0.960089	0.902723	0.971703	0.889007	0.8994	0.908355	0.916013	0.926249	0.952891	0.843492	0.929272	0.970211	0.956076	0.948444	0.968299	0.966202	0.961989	0.888779	0.922147	0.940411
PIC	0.776051	0.829893	0.716932	0.867787	0.699887	0.707189	0.742454	0.746259	0.760961	0.816575	0.627783	0.76608	0.862195	0.824479	0.808242	0.852495	0.85184	0.854094	0.697497	0.746414	0.789396
CMP	3.71703e-26
CPE	1

## Sheet: AMR
ST3b - Allele frequencies and forensic parameters estimated for each STR in the Admixed American (AMR) population group of the 1000 Genomes Project.
Allele	CSF1PO	D1S1656	D2S441	D2S1338	D3S1358	D5S818	D7S820	D8S1179	D10S1248	D12S391	D13S317	D16S539	D18S51	D19S433	D22S1045	FGA	Penta D	Penta E	TH01	TPOX	vWA
5											0						0.01831	0.06579	0.00298
6							0		0.00099					0			0.00229	0.0012	0.23313	0.02579
7	0.01984	0				0.03472	0.01697		0.00099		0	0		0			0.00801	0.13278	0.34524	0.00496
7,3	0
8	0.02778	0	0.00099	0		0.01786	0.14571	0.00595	0.00099		0.07028	0.02689		0	0.00298		0.04462	0.09569	0.12599	0.44147
8,3																			0
9	0.02083	0	0.00298		0.00099	0.04067	0.0988	0.00794	0.00099		0.11145	0.17928	0	0	0		0.15789	0.0323	0.1131	0.13294
9,2			0				0													0.00099
9,3																			0.1746
10	0.24405	0.00795	0.31349			0.05357	0.28044	0.05952	0.00198		0.07229	0.14841	0.00198	0.00598	0.01687		0.19794	0.09091	0.00496	0.05556	0
10,2			0				0						0
10,3	0																		0
11	0.27778	0.0338	0.30853		0.00099	0.38889	0.25449	0.05952	0.01786		0.23394	0.24701	0.00893	0.02988	0.09425		0.18764	0.11962	0	0.25794	0.00397
11,2							0				0.001			0
11,3			0.03869
11,4																	0
12	0.33631	0.07058	0.07837		0.00298	0.28274	0.16367	0.13294	0.07837		0.31526	0.23506	0.09722	0.0757	0.01587		0.15904	0.19737		0.07937	0.00198
12,2							0						0	0.01494
12,3			0.00198											0
13	0.06845	0.11928	0.03075	0	0.00298	0.16468	0.03393	0.27778	0.24107		0.14056	0.14143	0.09821	0.25299	0.00298		0.14989	0.14952		0.00099	0.00595
13,2													0.00198	0.05179
13,3			0.00198						0				0
14	0.00496	0.16302	0.20139	0.00099	0.08333	0.01389	0.00599	0.28274	0.33929	0	0.05522	0.01892	0.15675	0.2759	0.04563		0.05606	0.05383		0	0.06151
14,2													0.00198	0.03984			0
14,3		0.00497	0										0
14,5																					0
15	0	0.14811	0.02083	0.00099	0.3502	0.00298		0.1369	0.2004	0.04067	0	0.00299	0.1498	0.12351	0.36012	0	0.01716	0.04067			0.15774
15,1														0
15,2					0.00099								0.00099	0.07371
15,3		0.02883							0.00099
15,5																					0
16		0.14016	0	0.0506	0.28472	0		0.03472	0.09623	0.05456			0.1379	0.03088	0.33234	0	0.00114	0.02033			0.28671
16,2					0					0.00099				0.01793		0.001
16,3		0.0666											0
17		0.03877		0.15774	0.16865			0.00099	0.01885	0.10516			0.14484	0.00598	0.11012	0.002	0	0			0.24802
17,2		0.00199								0.00198				0.001
17,3		0.14414								0.0119
18		0.00099		0.05853	0.09623			0.00099	0	0.18948			0.0873		0.01786	0.007					0.14286
18,2										0.00099			0	0		0.001
18,3		0.02584								0.00298						0					0
19		0		0.18552	0.00794				0.00099	0.19048			0.05556		0.00099	0.075					0.0754
19,2										0.00496						0.003
19,3		0.00398								0.00794
20				0.13194	0					0.17262			0.03472		0	0.088					0.01587
20,2										0			0			0.003
20,3		0.00099								0
21				0.05754						0.07837			0.0119		0	0.106					0
21,2																0.001
22				0.08532						0.05952			0.00496			0.156					0
22,2																0.006
23				0.12401						0.04167			0.00198			0.14
23,2																0.001
23,3																0
24				0.07044						0.01984			0.00298			0.183
24,2																0.001
25				0.06349						0.01488			0			0.123
25,2																0.001
25,3																0
26				0.00893						0.00099						0.064
26,2																0
26,3																0
27				0.00397												0.021
27,2																0
28				0												0.009
29				0												0.007
30																0.001
	CSF1PO	D1S1656	D2S441	D2S1338	D3S1358	D5S818	D7S820	D8S1179	D10S1248	D12S391	D13S317	D16S539	D18S51	D19S433	D22S1045	FGA	Penta D	Penta E	TH01	TPOX	vWA
N	504	503	504	504	504	504	501	504	504	504	498	502	504	502	504	500	437	418	504	504	504
Na	8	17	11	14	11	9	8	11	14	19	8	8	18	14	11	23	12	12	7	9	10
Ho	0.75	0.848907	0.728175	0.873016	0.746032	0.708333	0.768463	0.755952	0.769841	0.843254	0.789157	0.810757	0.884921	0.812749	0.706349	0.832	0.771167	0.538278	0.730159	0.664683	0.761905
He	0.743867	0.883168	0.756937	0.88225	0.751563	0.735454	0.797331	0.798091	0.770524	0.870046	0.800491	0.808471	0.881712	0.826729	0.735899	0.87806	0.847085	0.878992	0.767275	0.710825	0.801223
MP	0.116717	0.0261374	0.097301	0.0259511	0.112056	0.111442	0.0713025	0.0678461	0.0875535	0.031935	0.0728214	0.0661339	0.027762	0.0501817	0.114056	0.027256	0.0416455	0.0387697	0.0887346	0.12478	0.0658777
PE	0.509766	0.69271	0.47318	0.740698	0.503001	0.441269	0.541879	0.520005	0.544318	0.681613	0.579072	0.619155	0.76473	0.622912	0.438151	0.659714	0.546669	0.223244	0.476443	0.375766	0.530353
PD	0.883283	0.973863	0.902699	0.974049	0.887944	0.888558	0.928697	0.932154	0.912446	0.968065	0.927179	0.933866	0.972238	0.949818	0.885944	0.972744	0.958354	0.96123	0.911265	0.87522	0.934122
PIC	0.700579	0.871775	0.718263	0.870851	0.712397	0.695479	0.767902	0.770359	0.73623	0.856838	0.774166	0.780483	0.869881	0.806903	0.695397	0.865752	0.828257	0.867065	0.731619	0.669975	0.773334
CMP	3.19609e-26
CPE	1

## Sheet: EUR
ST3c - Allele frequencies and forensic parameters estimated for each STR in the European (EUR) population group of the 1000 Genomes Project.
Allele	CSF1PO	D1S1656	D2S441	D2S1338	D3S1358	D5S818	D7S820	D8S1179	D10S1248	D12S391	D13S317	D16S539	D18S51	D19S433	D22S1045	FGA	Penta D	Penta E	TH01	TPOX	vWA
5											0						0	0.10874	0.00298
6							0		0					0			0.00302	0.00336	0.20477	0
7	0.00199	0				0.00099	0.02386		0		0	0		0.00099			0.00604	0.19731	0.18986	0
7,3	0.00099
8	0.00099	0	0.00099	0		0.00497	0.17893	0.01889	0		0.12649	0.0159		0	0		0.0161	0.02354	0.09742	0.5159
8,3																			0
9	0.01988	0.001	0.00099		0	0.0507	0.12624	0.0169	0		0.09163	0.1004	0.00199	0	0		0.20624	0.01009	0.17694	0.11829
9,2			0				0													0
9,3																			0.31312
10	0.27734	0.001	0.1829			0.06262	0.26839	0.10537	0		0.07171	0.0507	0.00895	0	0.00199		0.11972	0.14686	0.01491	0.04771	0
10,2			0				0						0
10,3	0																		0
11	0.28628	0.09462	0.32406		0	0.33797	0.22167	0.09344	0.00398		0.32669	0.29722	0.01392	0.00298	0.11034		0.1499	0.11547	0	0.28131	0
11,2							0.00199				0			0
11,3			0.0666
11,4																	0
12	0.33201	0.11554	0.02684		0	0.35586	0.14115	0.13519	0.03187		0.27191	0.2992	0.13917	0.08549	0.00497		0.21227	0.21861		0.03579	0
12,2							0.00099						0	0.00099
12,3			0											0
13	0.06958	0.06972	0.02883	0.00099	0.00199	0.17495	0.02982	0.32008	0.29283		0.08267	0.20179	0.12922	0.25447	0.00199		0.20624	0.0852		0.00099	0.00299
13,2													0	0.01392
13,3			0						0				0
14	0.00795	0.08466	0.32604	0	0.12922	0.00994	0.00696	0.19284	0.28785	0	0.02789	0.0328	0.17793	0.35288	0.03777		0.05734	0.05045		0	0.12849
14,2													0	0.02187			0.00101
14,3		0.00598	0										0
14,5																					0
15	0.00298	0.14044	0.03479	0.00099	0.2674	0.00199		0.08648	0.20418	0.04084	0.001	0.00199	0.15308	0.14911	0.36282	0	0.01911	0.03139			0.09163
15,1														0
15,2					0								0	0.04473
15,3		0.07371							0
15,5																					0
16		0.10159	0.00795	0.04076	0.23062	0		0.01988	0.13446	0.02689			0.13022	0.04374	0.37575	0	0.00302	0.00897			0.21813
16,2					0					0				0.01789		0
16,3		0.05976											0
17		0.04084		0.24056	0.2008			0.00795	0.03984	0.09462			0.10537	0.00596	0.09642	0.00199	0	0			0.26594
17,2		0								0				0.00199
17,3		0.13048								0.01892
18		0.00199		0.06362	0.15507			0.00298	0.00498	0.18327			0.0666		0.00696	0.01394					0.19323
18,2										0			0	0.00298		0
18,3		0.06773								0.02689						0.001					0.001
19		0		0.11531	0.01193				0	0.13845			0.04374		0.00099	0.05876					0.07869
19,2										0						0
19,3		0.00996								0.00996
20				0.13718	0.00298					0.11355			0.02087		0	0.1504					0.01992
20,2										0			0.00099			0.001
20,3		0.001								0
21				0.03877						0.10458			0.00696		0	0.15837					0
21,2																0.00199
22				0.02684						0.10657			0.00099			0.19422					0
22,2																0.00598
23				0.08946						0.09363			0			0.17729
23,2																0.00199
23,3																0
24				0.10437						0.0249			0			0.13446
24,2																0.001
25				0.11332						0.01394			0			0.07371
25,2																0
25,3																0
26				0.02187						0.00299						0.01992
26,2																0
26,3																0
27				0.00497												0.00299
27,2																0
28				0.00099												0.001
29				0												0
30																0
	CSF1PO	D1S1656	D2S441	D2S1338	D3S1358	D5S818	D7S820	D8S1179	D10S1248	D12S391	D13S317	D16S539	D18S51	D19S433	D22S1045	FGA	Penta D	Penta E	TH01	TPOX	vWA
N	503	502	503	503	503	503	503	503	502	502	502	503	503	503	503	502	497	446	503	503	502
Na	10	17	10	15	8	9	10	11	8	15	8	8	15	15	10	18	12	12	7	6	9
Ho	0.738	0.892	0.75	0.871	0.805	0.712	0.823	0.837	0.725	0.865	0.767	0.773	0.869	0.771	0.688	0.845	0.797	0.547	0.761	0.62	0.815
He	0.726	0.903	0.748	0.87	0.794	0.722	0.809	0.814	0.769	0.89	0.782	0.767	0.874	0.776	0.704	0.856	0.829	0.855	0.783	0.637	0.813
MP	0.1272	0.0185	0.1027	0.0322	0.0756	0.1312	0.0664	0.0562	0.089	0.023	0.0746	0.0948	0.0301	0.0776	0.1339	0.0384	0.0524	0.047	0.0821	0.1919	0.0627
PE	0.4888	0.78	0.5089	0.7362	0.6087	0.4466	0.6425	0.6694	0.4681	0.7237	0.5392	0.5506	0.7322	0.547	0.4098	0.6843	0.5931	0.2321	0.5295	0.3159	0.6267
PD	0.8728	0.9815	0.8973	0.9678	0.9244	0.8688	0.9336	0.9438	0.911	0.977	0.9254	0.9052	0.9699	0.9224	0.8661	0.9616	0.9476	0.953	0.9179	0.8081	0.9373
PIC	0.6751	0.895	0.7079	0.8572	0.7621	0.6746	0.7824	0.7914	0.7319	0.8799	0.752	0.7309	0.8603	0.7464	0.6542	0.8386	0.8063	0.8386	0.7496	0.5828	0.7869
CMP	1.21833e-25
CPE	1

## Sheet: EAS
ST3d - Allele frequencies and forensic parameters estimated for each STR in the East Asian (EAS) population group of the 1000 Genomes Project.
Allele	CSF1PO	D1S1656	D2S441	D2S1338	D3S1358	D5S818	D7S820	D8S1179	D10S1248	D12S391	D13S317	D16S539	D18S51	D19S433	D22S1045	FGA	Penta D	Penta E	TH01	TPOX	vWA
5											0.00099						0	0.07463	0
6							0		0					0			0.00202	0.00249	0.11952	0
7	0.00794	0				0.02083	0.00099		0		0	0.00099		0			0.01411	0.00124	0.30179	0
7,3	0
8	0.00099	0	0	0		0.00397	0.14087	0.00099	0.00198		0.2996	0.00198		0	0		0.05343	0.01617	0.05876	0.54266
8,3																			0.001
9	0.0506	0.00099	0		0	0.0754	0.05556	0.00298	0		0.12599	0.2629	0	0.00198	0		0.33972	0.01617	0.43327	0.1121
9,2			0.02579				0.00794													0
9,3																			0.0508
10	0.23909	0.00199	0.2252			0.21825	0.1627	0.12996	0		0.1379	0.13492	0.001	0	0		0.14919	0.08333	0.03386	0.02877	0
10,2			0.00198				0.00198						0
10,3	0																		0
11	0.2371	0.06262	0.30754		0	0.30357	0.35317	0.10615	0.00198		0.22619	0.26984	0.00299	0.00298	0.16865		0.15827	0.33831	0.001	0.29464	0
11,2							0				0			0
11,3			0.06845
11,4																	0.00101
12	0.35913	0.04672	0.19345		0.00099	0.22619	0.23016	0.13294	0.06448		0.1627	0.22222	0.05689	0.04067	0.00298		0.12903	0.22388		0.02083	0
12,2							0						0	0.00694
12,3			0											0.00099
13	0.08631	0.09443	0.02183	0	0.00099	0.14187	0.03968	0.21032	0.34226		0.03472	0.09425	0.17166	0.25794	0.00397		0.1129	0.07338		0	0
13,2													0	0.03175
13,3			0						0.00099				0
14	0.01389	0.09245	0.14187	0	0.03968	0.00794	0.00694	0.17361	0.25893	0	0.01091	0.0129	0.18862	0.28671	0.02282		0.02722	0.10448		0.00099	0.24405
14,2													0	0.11607			0
14,3		0	0										0
14,5																					0
15	0.00496	0.27237	0.01389	0	0.33234	0.00198		0.15972	0.22917	0.0129	0.00099	0	0.1986	0.07044	0.34524	0.00099	0.01008	0.04602			0.02778
15,1														0.00099
15,2					0								0	0.13591
15,3		0.00099							0
15,5																					0
16		0.23062	0	0.0129	0.34127	0		0.07143	0.08333	0.00595			0.14471	0.01091	0.23512	0.00298	0.00302	0.0199			0.15774
16,2					0					0				0.02976		0
16,3		0.00994											0
17		0.0666		0.09821	0.21925			0.00893	0.01587	0.07341			0.07086	0	0.19345	0	0	0			0.24504
17,2		0								0				0.00496
17,3		0.07853								0
18		0.00795		0.11806	0.0625			0.00298	0.00099	0.20933			0.0519		0.0248	0.02187					0.22024
18,2										0			0.001	0.00099		0
18,3		0.02883								0						0					0
19		0.00099		0.20238	0.00198				0	0.21032			0.03393		0.00298	0.07555					0.0873
19,2										0						0
19,3		0.00298								0.00198
20				0.1121	0.00099					0.20337			0.02894		0	0.05467					0.01786
20,2										0			0			0.00099
20,3		0.00099								0
21				0.02976						0.10913			0.01996		0	0.12525					0
21,2																0.00795
22				0.04167						0.08532			0.01896			0.21272					0
22,2																0.00596
23				0.16865						0.04563			0.00699			0.17793
23,2																0.00596
23,3																0
24				0.14385						0.0248			0.001			0.1501
24,2																0.01292
25				0.0506						0.01488			0.002			0.08549
25,2																0.00795
25,3																0
26				0.01687						0.00298						0.03579
26,2																0.00497
26,3																0
27				0.00298												0.00994
27,2																0
28				0.00099												0
29				0.00099												0
30																0
	CSF1PO	D1S1656	D2S441	D2S1338	D3S1358	D5S818	D7S820	D8S1179	D10S1248	D12S391	D13S317	D16S539	D18S51	D19S433	D22S1045	FGA	Penta D	Penta E	TH01	TPOX	vWA
N	504	503	504	504	504	504	504	504	504	504	504	504	501	504	504	503	496	402	502	504	504
Na	9	17	9	14	9	9	10	11	10	13	9	8	17	16	9	19	12	12	8	6	7
Ho	0.738	0.813	0.756	0.875	0.722	0.766	0.79	0.835	0.756	0.821	0.792	0.746	0.854	0.812	0.78	0.829	0.772	0.311	0.717	0.603	0.806
He	0.747	0.837	0.791	0.868	0.72	0.783	0.771	0.849	0.752	0.843	0.796	0.781	0.861	0.811	0.758	0.867	0.804	0.804	0.7	0.605	0.798
MP	0.1046	0.0457	0.0726	0.0325	0.1344	0.0806	0.0865	0.0425	0.1033	0.0442	0.0723	0.0796	0.0365	0.0588	0.1008	0.0345	0.063	0.1118	0.1407	0.2206	0.0723
PE	0.4896	0.6236	0.52	0.7447	0.4635	0.5373	0.58	0.6661	0.52	0.6394	0.5837	0.503	0.7033	0.6206	0.562	0.654	0.5485	0.0681	0.4553	0.2947	0.6094
PD	0.8954	0.9543	0.9274	0.9675	0.8656	0.9194	0.9135	0.9575	0.8967	0.9558	0.9277	0.9204	0.9635	0.9412	0.8992	0.9655	0.937	0.8882	0.8593	0.7794	0.9277
PIC	0.707	0.82	0.761	0.854	0.669	0.7493	0.7383	0.8306	0.711	0.824	0.767	0.747	0.846	0.787	0.72	0.8527	0.7804	0.7808	0.6533	0.5432	0.7678
CMP	1.39236e-24
CPE	1

## Sheet: SAS
ST3e - Allele frequencies and forensic parameters estimated for each STR in the South Asian (SAS) population group of the 1000 Genomes Project.
Allele	CSF1PO	D1S1656	D2S441	D2S1338	D3S1358	D5S818	D7S820	D8S1179	D10S1248	D12S391	D13S317	D16S539	D18S51	D19S433	D22S1045	FGA	Penta D	Penta E	TH01	TPOX	vWA
5											0						0	0.0809	0
6							0		0					0.00103			0.00312	0	0.27403	0.00102
7	0.00204	0.00102				0.00102	0.04124		0		0.00922	0		0			0.0052	0.07427	0.17178	0.00204
7,3	0
8	0.00204	0.04098	0	0.00102		0.00102	0.23711	0.00613	0		0.19057	0.08078		0	0		0.02391	0.01061	0.12168	0.33947
8,3																			0
9	0.01431	0	0.00307		0	0.02658	0.07216	0.00511	0		0.10963	0.1319	0	0.00103	0		0.22453	0.02785	0.27607	0.14008
9,2			0				0													0
9,3																			0.14315
10	0.20961	0.01127	0.3456			0.10225	0.2268	0.17076	0		0.07582	0.10429	0.01025	0	0.00409		0.20478	0.0504	0.01227	0.08793	0.00205
10,2			0				0						0
10,3	0.00102																		0.00102
11	0.29857	0.16906	0.39366		0	0.36912	0.21856	0.06851	0.01132		0.25922	0.34356	0.02561	0.00103	0.30982		0.25052	0.27586	0	0.40286	0
11,2							0				0			0
11,3			0.05317
11,4																	0
12	0.38855	0.08402	0.05419		0.00102	0.32413	0.18247	0.08998	0.01852		0.24385	0.20859	0.06865	0.05658	0.00511		0.12266	0.19761		0.02352	0
12,2							0						0	0.01029
12,3			0.00716											0
13	0.06748	0.14447	0.01329	0	0.00307	0.16462	0.02165	0.17178	0.143		0.07889	0.10838	0.13115	0.3035	0.00511		0.10603	0.12467		0.00102	0.0082
13,2													0	0.0144
13,3			0						0				0.00102
14	0.01636	0.12705	0.12168	0.00102	0.05215	0.01022	0	0.20654	0.25617	0.00102	0.03176	0.02045	0.26742	0.23663	0.06442		0.03846	0.0756		0.00204	0.13832
14,2													0	0.07305			0
14,3		0	0										0.00102
14,5																					0
15	0	0.14549	0.00716	0	0.30368	0.00102		0.18609	0.30967	0.00102	0.00102	0.00204	0.18545	0.1142	0.37832	0	0.01247	0.04244			0.08402
15,1														0
15,2					0								0	0.08745
15,3		0.01844							0
15,5																					0.00102
16		0.125	0.00102	0.01125	0.3047	0		0.08282	0.21296	0.01636			0.11783	0.05761	0.14519	0	0.0052	0.03714			0.22131
16,2					0					0				0.02881		0
16,3		0.03484											0
17		0.05123		0.05828	0.23824			0.0092	0.04321	0.12679			0.08811	0.01132	0.07873	0	0.00312	0.00265			0.25922
17,2		0								0				0.00309
17,3		0.02049								0.00818
18		0.01742		0.17894	0.08691			0.00307	0.00514	0.25971			0.0502		0.0092	0.00616					0.1834
18,2										0			0	0		0
18,3		0.00717								0.0184						0					0
19		0.00205		0.15849	0.01022				0	0.15849			0.02357		0	0.0729					0.08299
19,2										0.00204						0
19,3		0								0.00102
20				0.10327	0					0.10532			0.02152		0	0.1191					0.01844
20,2										0			0			0.00103
20,3		0								0.00102
21				0.04294						0.10736			0.0041		0	0.14374					0.00102
21,2																0.00411
22				0.08282						0.09714			0.00205			0.12936					0
22,2																0.00513
23				0.1728						0.07464			0			0.1653
23,2																0.00719
23,3																0
24				0.1135						0.01534			0.00205			0.17762
24,2																0.00821
25				0.05726						0.00613			0			0.09651
25,2																0.00513
25,3																0
26				0.01636						0						0.04723
26,2																0.00103
26,3																0.00103
27				0												0.00616
27,2																0.00103
28				0.00204												0.00205
29				0												0
30																0
	CSF1PO	D1S1656	D2S441	D2S1338	D3S1358	D5S818	D7S820	D8S1179	D10S1248	D12S391	D13S317	D16S539	D18S51	D19S433	D22S1045	FGA	Penta D	Penta E	TH01	TPOX	vWA
N	489	488	489	489	489	489	485	489	486	489	488	489	488	486	489	487	481	377	489	489	488
Na	9	16	10	14	8	9	7	11	8	17	9	8	16	15	9	20	12	12	7	9	11
Ho	0.695	0.861	0.706	0.863	0.724	0.693	0.781	0.826	0.743	0.861	0.799	0.812	0.838	0.809	0.689	0.809	0.748	0.395	0.796	0.675	0.789
He	0.711	0.884	0.705	0.874	0.748	0.72	0.804	0.844	0.77	0.853	0.812	0.791	0.846	0.818	0.729	0.872	0.816	0.845	0.784	0.695	0.817
MP	0.1334	0.0258	0.1364	0.0298	0.1059	0.1257	0.0681	0.0453	0.0874	0.0404	0.0642	0.0724	0.0427	0.0543	0.1131	0.0295	0.0555	0.0728	0.0866	0.142	0.058
PE	0.421	0.716	0.4369	0.7206	0.4662	0.4179	0.5651	0.6485	0.4975	0.7165	0.5975	0.6212	0.6716	0.6152	0.4117	0.6159	0.5071	0.111	0.5907	0.3904	0.5787
PD	0.8666	0.9742	0.8636	0.9702	0.8941	0.8743	0.9319	0.9547	0.9126	0.9596	0.9358	0.9276	0.9573	0.9457	0.8869	0.9705	0.9445	0.9272	0.9134	0.858	0.942
PIC	0.66	0.8726	0.6561	0.8606	0.7046	0.6725	0.7747	0.8248	0.7335	0.8369	0.7862	0.7644	0.8294	0.7969	0.6862	0.8589	0.7912	0.8285	0.7499	0.6413	0.7916
CMP	2.10194e-25
CPE	1
