# Supplementary material for: Open-Access Worldwide Population STR Database Constructed Using High-Coverage Massively Parallel Sequencing Data Obtained from the 1000 Genomes Project
Source: Genes (Basel). 2022 Nov 24;13(12):2205. doi: 10.3390/genes13122205 (PMC9778533; doi:10.3390/genes13122205)
Supplement: Supplementary file 1 [file genes-13-02205-s001.zip › ST4 - Comparison between allele frequencies estimated from the 1000 Genomes dataset with those from PopSTR (2).xlsx]

## Sheet: Summary
Summary of information necessary to understand the ST4 set of tables:
Subpopulation description	Population Group	Samples
C. African Republic - Biaka Pygmies	AFR (Africans)	21
D. R. of Congo - Mbuti Pygmies	AFR (Africans)	13
Kenya - Bantu N.E.	AFR (Africans)	11
Namibia - San	AFR (Africans)	6
Nigeria - Yoruba	AFR (Africans)	22
Senegal - Mandenka	AFR (Africans)	22
Somalia	AFR (Africans)	404
South Africa - Bantu	AFR (Africans)	8
Brazil - Karitiana	AMR (Americans)	14
Brazil - Surui	AMR (Americans)	8
Colombia - Colombian	AMR (Americans)	7
Dominican Republic	AMR (Americans)	487
Mexico - Maya	AMR (Americans)	21
Mexico - Pima	AMR (Americans)	14
Cambodia - Cambodian	EAS (East Asians)	10
China - Dai	EAS (East Asians)	10
China - Daur	EAS (East Asians)	10
China - Han	EAS (East Asians)	43
China - Hezhen	EAS (East Asians)	8
China - Lahu	EAS (East Asians)	8
China - Miaozu	EAS (East Asians)	10
China - Mongola	EAS (East Asians)	10
China - Naxi	EAS (East Asians)	7
China - Oroqen	EAS (East Asians)	9
China - She	EAS (East Asians)	10
China - Tu	EAS (East Asians)	10
China - Tujia	EAS (East Asians)	10
China - Xibo	EAS (East Asians)	9
China - Yizu	EAS (East Asians)	10
Japan - Japanese	EAS (East Asians)	28
Siberia - Yakut	EAS (East Asians)	25
France - Basque	EUR (Europeans)	24
France - French	EUR (Europeans)	28
Italy (Bergamo) - North Italian	EUR (Europeans)	12
Italy - Sardinian	EUR (Europeans)	28
Italy - Tuscan	EUR (Europeans)	8
N.W. Spain	EUR (Europeans)	221
Orkney Islands - Orcadian	EUR (Europeans)	15
Russia - Russian	EUR (Europeans)	25
Russia Caucasus - Adygei	EUR (Europeans)	17
Sweden	EUR (Europeans)	314
China - Uygur	SAS (South Asians)	10
Pakistan - Balochi	SAS (South Asians)	24
Pakistan - Brahui	SAS (South Asians)	25
Pakistan - Burusho	SAS (South Asians)	25
Pakistan - Hazara	SAS (South Asians)	22
Pakistan - Kalash	SAS (South Asians)	23
Pakistan - Makrani	SAS (South Asians)	25
Pakistan - Pathan	SAS (South Asians)	24
Pakistan - Sindhi	SAS (South Asians)	24

## Sheet: AFR
ST4a - Comparison between the African (AFR) allele frequencies estimated from the 1000 Genomes dataset (1000G) in the present study with those from the SPSmart STR browser (Pop.STR).
	CSF1PO		D1S1656		D2S441		D2S1338		D3S1358		D5S818		D7S820		D8S1179		D10S1248		D12S391		D13S317		D16S539		D18S51		D19S433		D22S1045		FGA		PentaD		PentaE		TH01		TPOX		vWA
Allele	1000G	Pop.STR	1000G	Pop.STR	1000G	Pop.STR	1000G	Pop.STR	1000G	Pop.STR	1000G	Pop.STR	1000G	Pop.STR	1000G	Pop.STR	1000G	Pop.STR	1000G	Pop.STR	1000G	Pop.STR	1000G	Pop.STR	1000G	Pop.STR	1000G	Pop.STR	1000G	Pop.STR	1000G	Pop.STR	1000G	Pop.STR	1000G	Pop.STR	1000G	Pop.STR	1000G	Pop.STR	1000G	Pop.STR
2.2																																	0	0.204
3.2																																	0	0.01
5																																	0.06173	0.039	0.09677	0.091	0.00397	0
6	0	0.002							0	0.001			0.002	0.002													0.001	0					0.00772	0.019	0.00108	0	0.12302	0.223	0.07738	0.018
6.3													0	0
7	0.06647	0.018									0.00099	0	0.00699	0.004							0	0.001	0.00099	0									0.05401	0.053	0.12151	0.04	0.40179	0.416	0.02976	0.01
7.3													0	0.003
8	0.07639	0.05			0.00099	0.005					0.08234	0.068	0.22056	0.186	0	0.003	0	0.01			0.00811	0.134	0.03274	0.046			0.001	0					0.16975	0.155	0.25591	0.162	0.23909	0.157	0.26687	0.335
8.1													0	0.002
8.3
9	0.06052	0.081			0.00198	0.005			0.00099	0	0.01687	0.027	0.11776	0.071			0.00099	0.005			0.00609	0.029	0.22619	0.137			0.00299	0.001	0.00099	0			0.13117	0.141	0.0871	0.056	0.15972	0.125	0.2629	0.273
9.1
9.2
9.3																																					0.06349	0.051
10	0.22817	0.274	0.01786	0.025	0.06845	0.029					0.05159	0.048	0.32834	0.405	0.0129	0.012	0.00298	0.005			0.02231	0.05	0.12302	0.088	0.001	0	0.00798	0.023	0.05357	0.088			0.16204	0.126	0.06022	0.081	0.00893	0.024	0.09127	0.105
10.1													0	0.011
10.2																									0.00299	0.003
10.3													0	0.001
11	0.23016	0.196	0.03671	0.059	0.36806	0.319			0.00099	0	0.19544	0.266	0.20359	0.177	0.04861	0.023	0.04762	0.025			0.2789	0.21	0.2877	0.284	0.00399	0.007	0.06786	0.029	0.14583	0.157			0.1713	0.087	0.06989	0.071	0	0.002	0.25198	0.254	0.00299	0.001
11.2																											0.00399	0
11.3					0.0377	0.093							0	0.001
11.4
12	0.27282	0.339	0.0496	0.049	0.17659	0.142			0.00595	0.001	0.36012	0.322	0.10778	0.122	0.09821	0.13	0.14683	0.123			0.4645	0.427	0.20238	0.303	0.03992	0.057	0.11377	0.155	0.05556	0.029			0.11883	0.092	0.11398	0.091	0	0.002	0.01984	0.005	0.002	0
12.1															0	0.001
12.2																									0.00299	0.005	0.02794	0.006
12.3					0.00198	0.088
13	0.05456	0.036	0.14385	0.172	0.04563	0.044			0.00794	0	0.27381	0.248	0.01198	0.012	0.18849	0.179	0.28472	0.235			0.15517	0.121	0.1121	0.109	0.0479	0.036	0.28543	0.223	0.00298	0.02			0.1034	0.063	0.10215	0.172					0.01896	0
13.1
13.2																									0.01397	0.003	0.05788	0
13.3			0	0.005	0.00198	0.02
14	0.01091	0.004	0.26786	0.225	0.26687	0.225	0.00099	0.029	0.08333	0.059	0.01587	0.019	0.001	0.002	0.35218	0.289	0.26488	0.275	0.00398	0	0.05984	0.03	0.01488	0.03	0.0489	0.056	0.20958	0.279	0.08433	0.064			0.0108	0.005	0.05484	0.071					0.05489	0.039
14.2																									0.00299	0.002	0.06088	0.063
14.3			0.00298	0.01	0.00198	0
14.5																																									0.002	0
15			0.17857	0.137	0.02381	0.025	0.00496	0	0.28373	0.278	0.00198	0.002			0.21429	0.266	0.16964	0.201	0.07157	0.064	0.00507	0	0	0.002	0.1487	0.123	0.06387	0.073	0.21131	0.186	0.001	0	0.00617	0.005	0.03118	0.051					0.24651	0.168
15.2									0.00198	0															0.001	0.003	0.05788	0.033
15.3			0.01389	0.01
15.5
16			0.10714	0.147	0.00397	0	0.04266	0.039	0.35417	0.306	0.00099	0.001			0.07143	0.079	0.06548	0.098	0.0666	0.059					0.17565	0.118	0.00499	0.038	0.15972	0.167	0	0.001	0.00309	0	0.00538	0.071					0.24152	0.291
16.2									0.00099	0									0.00099	0					0	0.029	0.02595	0.034			0.001	0
16.3			0.10813	0.083																					0.001	0
17			0.02679	0.044	0	0.005	0.10714	0.112	0.20536	0.285					0.0129	0.016	0.01687	0.02	0.15507	0.181					0.18363	0.175	0	0.002	0.25496	0.275	0.00402	0			0	0.03					0.1986	0.224
17.1
17.2																			0.00497	0					0	0.022	0.00599	0
17.3			0.02282	0.025															0	0.005
18			0.00198	0			0.03175	0.075	0.0506	0.066					0.00099	0.002	0	0.005	0.29125	0.24					0.13673	0.134			0.02579	0.01	0.00602	0.017			0	0.005					0.13673	0.115
18.1
18.2																			0.00298	0					0	0.005					0.01406	0
18.3			0.01885	0.01															0	0.005
19							0.17758	0.247	0.00397	0.003									0.17296	0.181					0.1018	0.11			0.00198	0.005	0.05422	0.018			0	0.005					0.06088	0.119
19.1
19.2																			0.00795	0					0	0.003					0.00502	0.001
19.3			0.00298	0															0.00099	0
20							0.06845	0.145											0.11133	0.103					0.0479	0.064			0.00198	0	0.04116	0.02			0	0.005					0.03094	0.03
20.1
20.2																			0.00199	0
20.3
21							0.14881	0.058											0.05666	0.049					0.02196	0.039			0.00099	0	0.09036	0.081									0.002	0.012
21.2																															0.00201	0.002
22							0.16964	0.137											0.02286	0.015					0.01098	0.006					0.1988	0.211									0.002	0.002
22.2																															0	0.002
22.3
23							0.09921	0.062											0.02087	0.039					0.00499	0.001					0.17871	0.197
23.2																															0.001	0
23.3																															0.001	0.015
24							0.0744	0.06											0.00497	0.02					0.001	0					0.16466	0.166
24.2																															0.001	0
24.3																															0	0.006
25							0.05754	0.029											0.00199	0.005											0.13454	0.108
25.2																			0	0.01
25.3																															0.001	0
26							0.0129	0.008											0	0.005											0.0512	0.045
26.2																			0	0.01
26.3
27							0.00298	0																							0.02811	0.023
27.1
27.2																			0	0.005
28							0.00099	0																							0.01506	0.052

## Sheet: AMR
ST4b - Comparison between the admixed American (AMR) allele frequencies estimated from the 1000 Genomes dataset (1000G) in the present study with those from the SPSmart STR browser (Pop.STR).
	CSF1PO		D1S1656		D2S441		D2S1338		D3S1358		D5S818		D7S820		D8S1179		D10S1248		D12S391		D13S317		D16S539		D18S51		D19S433		D22S1045		FGA		PentaD		PentaE		TH01		TPOX		vWA
Allele	1000G	Pop.STR	1000G	Pop.STR	1000G	Pop.STR	1000G	Pop.STR	1000G	Pop.STR	1000G	Pop.STR	1000G	Pop.STR	1000G	Pop.STR	1000G	Pop.STR	1000G	Pop.STR	1000G	Pop.STR	1000G	Pop.STR	1000G	Pop.STR	1000G	Pop.STR	1000G	Pop.STR	1000G	Pop.STR	1000G	Pop.STR	1000G	Pop.STR	1000G	Pop.STR	1000G	Pop.STR	1000G	Pop.STR
2.2																																	0	0.063
3.2																																	0	0.002
5																																	0.01831	0.018	0.06579	0.061	0.00298	0.002
6																	0.00099	0															0.00229	0.001	0.0012	0	0.23313	0.226	0.02579	0.04
6.3													0	0.001
7	0.01984	0.038									0.03472	0.031	0.01697	0.009			0.00099	0															0.00801	0.018	0.13278	0.08	0.34524	0.316	0.00496	0.01
7.3
8	0.02778	0.032			0.00099	0					0.01786	0.027	0.14571	0.168	0.00595	0.004	0.00099	0.005			0.07028	0.056	0.02689	0.03					0.00298	0.001			0.04462	0.045	0.09569	0.089	0.12599	0.157	0.44147	0.409
8.1
8.3
9	0.02083	0.037			0.00298	0.005			0.00099	0.001	0.04067	0.036	0.0988	0.088	0.00794	0.005	0.00099	0.002			0.11145	0.089	0.17928	0.186									0.15789	0.176	0.0323	0.018	0.1131	0.149	0.13294	0.126
9.1						0
9.2																																							0.00099	0
9.3																																					0.1746	0.14
10	0.24405	0.239	0.00795	0.003	0.31349	0.229					0.05357	0.062	0.28044	0.299	0.05952	0.063	0.00198	0.005			0.07229	0.064	0.14841	0.108	0.00198	0.006	0.00598	0.006	0.01687	0.038			0.19794	0.152	0.09091	0.075	0.00496	0.011	0.05556	0.073
10.1
10.2
10.3													0	0.001
11	0.27778	0.28	0.0338	0.059	0.30853	0.32			0.00099	0	0.38889	0.296	0.25449	0.245	0.05952	0.066	0.01786	0.016			0.23394	0.26	0.24701	0.271	0.00893	0.009	0.02988	0.036	0.09425	0.103			0.18764	0.139	0.11962	0.092			0.25794	0.273	0.00397	0.004
11.2																					0.001	0					0	0.003
11.3					0.03869	0.045
11.4
12	0.33631	0.314	0.07058	0.089	0.07837	0.103			0.00298	0.003	0.28274	0.317	0.16367	0.15	0.13294	0.114	0.07837	0.079			0.31526	0.345	0.23506	0.237	0.09722	0.108	0.0757	0.104	0.01587	0.03			0.15904	0.147	0.19737	0.151			0.07937	0.067	0.00198	0
12.1
12.2																											0.01494	0.023
12.3					0.00198	0.001
13	0.06845	0.052	0.11928	0.09	0.03075	0.043	0	0.001	0.00298	0.006	0.16468	0.21	0.03393	0.032	0.27778	0.273	0.24107	0.231	0	0.001	0.14056	0.113	0.14143	0.144	0.09821	0.093	0.25299	0.255	0.00298	0.003			0.14989	0.146	0.14952	0.095			0.00099	0.003	0.00595	0.008
13.1													0	0.001
13.2																									0.00198	0.003	0.05179	0
13.3					0.00198	0.005
14	0.00496	0.009	0.16302	0.175	0.20139	0.223	0.00099	0	0.08333	0.085	0.01389	0.016	0.00599	0.007	0.28274	0.285	0.33929	0.318			0.05522	0.071	0.01892	0.022	0.15675	0.135	0.2759	0.241	0.04563	0.063			0.05606	0.059	0.05383	0.078					0.06151	0.061
14.2																									0.00198	0.003	0.03984	0.046
14.3			0.00497	0.016	0	0.001
14.5
15			0.14811	0.141	0.02083	0.024	0.00099	0.003	0.3502	0.326	0.00298	0.001	0	0.001	0.1369	0.143	0.2004	0.21	0.04067	0.071	0	0.002	0.00299	0.003	0.1498	0.15	0.12351	0.095	0.36012	0.349			0.01716	0.015	0.04067	0.074					0.15774	0.15
15.2									0.00099	0.001															0.00099	0.001	0.07371	0.071
15.3			0.02883	0.033
15.5
16			0.14016	0.134	0	0.003	0.0506	0.054	0.28472	0.296	0	0.005			0.03472	0.04	0.09623	0.109	0.05456	0.039	0	0.001			0.1379	0.131	0.03088	0.016	0.33234	0.266			0.00114	0.002	0.02033	0.059					0.28671	0.316
16.2																			0.00099	0							0.01793	0.014			0.001	0
16.3			0.0666	0.059
17			0.03877	0.045			0.15774	0.171	0.16865	0.187					0.00099	0.007	0.01885	0.024	0.10516	0.103					0.14484	0.144	0.00598	0.002	0.11012	0.134	0.002	0			0	0.055					0.24802	0.223
17.1				0.001															0	0.001
17.2			0.00199	0															0.00198	0							0.001	0.005
17.3			0.14414	0.105															0.0119	0.006
18			0.00099	0.006			0.05853	0.061	0.09623	0.088					0.00099	0	0	0.002	0.18948	0.216					0.0873	0.084	0	0.004	0.01786	0.012	0.007	0.007			0	0.024					0.14286	0.147
18.1																			0	0.001
18.2																			0.00099	0											0.001	0.007
18.3			0.02584	0.036															0.00298	0.012
19			0	0.001			0.18552	0.172	0.00794	0.005							0.00099	0	0.19048	0.166					0.05556	0.067			0.00099	0.001	0.075	0.075			0	0.015					0.0754	0.071
19.1																				0.001
19.2																			0.00496	0											0.003	0.001
19.3			0.00398	0.006															0.00794	0.007
20							0.13194	0.093	0	0.002									0.17262	0.137					0.03472	0.036					0.088	0.079			0	0.008					0.01587	0.019
20.1
20.2																															0.003	0
20.3			0.00099	0																											0	0.001
21							0.05754	0.077											0.07837	0.087					0.0119	0.019					0.106	0.136			0	0.018					0	0.001
21.2							0	0																	0	0.001					0.001	0.001
22							0.08532	0.085											0.05952	0.072					0.00496	0.006					0.156	0.171			0	0.005
22.2																															0.006	0.006
22.3																			0	0.001
23							0.12401	0.118											0.04167	0.056					0.00198	0.001					0.14	0.136			0	0.002
23.2																															0.001	0
23.3
24							0.07044	0.08											0.01984	0.013					0.00298	0					0.183	0.165
24.2																															0.001	0.003
24.3																															0	0.001
25							0.06349	0.063											0.01488	0.005											0.123	0.123
25.2																															0.001	0
25.3
26							0.00893	0.018											0.00099	0.003											0.064	0.051
26.2
26.3
27							0.00397	0.004																							0.021	0.022
27.1
27.2
28																															0.009	0.011
28.1
29																															0.007	0.006
30																															0.001	0.002
30.2
31.2
33																															0	0.001
33.2
33.3
43.2
45.2																															0	0.002
46.2																															0	0.001

## Sheet: EAS
ST4c - Comparison between the East Asian (EAS) allele frequencies estimated from the 1000 Genomes dataset (1000G) in the present study with those from the SPSmart STR browser (Pop.STR).
	CSF1PO		D1S1656		D2S441		D2S1338		D3S1358		D5S818		D7S820		D8S1179		D10S1248		D12S391		D13S317		D16S539		D18S51		D19S433		D22S1045		FGA		PentaD		PentaE		TH01		TPOX		vWA
Allele	1000G	Pop.STR	1000G	Pop.STR	1000G	Pop.STR	1000G	Pop.STR	1000G	Pop.STR	1000G	Pop.STR	1000G	Pop.STR	1000G	Pop.STR	1000G	Pop.STR	1000G	Pop.STR	1000G	Pop.STR	1000G	Pop.STR	1000G	Pop.STR	1000G	Pop.STR	1000G	Pop.STR	1000G	Pop.STR	1000G	Pop.STR	1000G	Pop.STR	1000G	Pop.STR	1000G	Pop.STR	1000G	Pop.STR
2.2
3.2
5																					0.00099	0													0.07463	0.034
6																																	0.00202	0.007	0.00249	0	0.11952	0.111
6.3
7	0.00794	0.011									0.02083	0.022	0.00099	0									0.00099	0									0.01411	0.016	0.00124	0.002	0.30179	0.308
7.3
8	0.00099	0									0.00397	0	0.14087	0.174	0.00099	0	0.00198	0			0.2996	0.269	0.00198	0.002									0.05343	0.04	0.01617	0.002	0.05876	0.071	0.54266	0.496
8.1
8.3																																					0.001	0
9	0.0506	0.04	0.00099	0	0	0.009					0.0754	0.08	0.05556	0.038	0.00298	0.002					0.12599	0.142	0.2629	0.275			0.00198	0					0.33972	0.335	0.01617	0.014	0.43327	0.414	0.1121	0.119
9.1						0
9.2					0.02579								0.00794	0
9.3																																					0.0508	0.071
10	0.23909	0.229	0.00199	0.002	0.2252	0.217					0.21825	0.181	0.1627	0.201	0.12996	0.133					0.1379	0.144	0.13492	0.129	0.001	0.002			0	0.002			0.14919	0.112	0.08333	0.045	0.03386	0.027	0.02877	0.044
10.1
10.2					0.00198								0.00198	0
10.3
11	0.2371	0.233	0.06262	0.06	0.30754	0.389					0.30357	0.316	0.35317	0.348	0.10615	0.091	0.00198	0			0.22619	0.251	0.26984	0.232	0.00299	0.007	0.00298	0	0.16865	0.268			0.15827	0.172	0.33831	0.149	0.001	0	0.29464	0.312
11.2
11.3					0.06845	0.049
11.4																																	0.00101	0
12	0.35913	0.404	0.04672	0.051	0.19345	0.157			0.00099	0	0.22619	0.259	0.23016	0.199	0.13294	0.117	0.06448	0.058			0.1627	0.142	0.22222	0.259	0.05689	0.045	0.04067	0.036	0.00298	0.002			0.12903	0.15	0.22388	0.129			0.02083	0.027
12.1
12.2																											0.00694	0.007
12.3
13	0.08631	0.069	0.09443	0.098	0.02183	0.035			0.00099	0.004	0.14187	0.135	0.03968	0.038	0.21032	0.248	0.34226	0.347			0.03472	0.04	0.09425	0.076	0.17166	0.216	0.25794	0.313	0.00397	0.004			0.1129	0.129	0.07338	0.057			0	0.002
13.1																									0	0.002
13.2																											0.03175	0
13.3					0	0.002											0.00099	0
14	0.01389	0.013	0.09245	0.071	0.14187	0.135			0.03968	0.031	0.00794	0.007	0.00694	0	0.17361	0.195	0.25893	0.26			0.01091	0.011	0.0129	0.027	0.18862	0.167	0.28671	0.253	0.02282	0.027			0.02722	0.036	0.10448	0.052			0.00099	0	0.24405	0.232
14.2																											0.11607	0.104
14.3			0	0.002
14.5
15	0.00496	0	0.27237	0.278	0.01389	0.007			0.33234	0.398	0.00198	0			0.15972	0.144	0.22917	0.229	0.0129	0.022	0.00099	0			0.1986	0.18	0.07044	0.056	0.34524	0.252	0.00099	0	0.01008	0.004	0.04602	0.124					0.02778	0.013
15.2																											0.13591	0.144
15.3			0.00099	0
15.5
16			0.23062	0.22			0.0129	0.004	0.34127	0.307					0.07143	0.053	0.08333	0.078	0.00595	0.002					0.14471	0.108	0.01091	0.016	0.23512	0.246	0.00298	0	0.00302	0	0.0199	0.084					0.15774	0.144
16.2																											0.02976	0.027
16.3			0.00994	0.007
17			0.0666	0.089			0.09821	0.093	0.21925	0.193					0.00893	0.013	0.01587	0.027	0.07341	0.098					0.07086	0.081			0.19345	0.179					0	0.077					0.24504	0.312
17.1
17.2																											0.00496	0
17.3			0.07853	0.064															0	0.002
18			0.00795	0.011			0.11806	0.109	0.0625	0.06					0.00298	0.004	0.00099	0.002	0.20933	0.218					0.0519	0.059			0.0248	0.015	0.02187	0.021			0	0.07					0.22024	0.197
18.1
18.2																									0.001	0	0.00099	0
18.3			0.02883	0.038															0	0.002
19			0.00099	0			0.20238	0.202	0.00198	0.007									0.21032	0.227					0.03393	0.045			0.00298	0.004	0.07555	0.034			0	0.059					0.0873	0.077
19.1
19.2
19.3			0.00298	0.009															0.00198	0
20							0.1121	0.131	0.00099	0									0.20337	0.173					0.02894	0.041					0.05467	0.078			0	0.041					0.01786	0.024
20.1
20.2																															0.00099	0.002
20.3			0.00099	0
21							0.02976	0.029											0.10913	0.102					0.01996	0.023					0.12525	0.116			0	0.018
21.2																															0.00795	0.002
22							0.04167	0.042											0.08532	0.08					0.01896	0.018					0.21272	0.146			0	0.018
22.2																															0.00596	0.005
22.3
23							0.16865	0.162											0.04563	0.04					0.00699	0.002					0.17793	0.224			0	0.02
23.2																															0.00596	0.005
23.3
24							0.14385	0.158											0.0248	0.022					0.001	0					0.1501	0.196			0	0.005
24.2																															0.01292	0.009
24.3
25							0.0506	0.062											0.01488	0.007					0.002	0.005					0.08549	0.078
25.2																															0.00795	0.007
25.3
26							0.01687	0.007											0.00298	0											0.03579	0.064
26.2																															0.00497	0
26.3
27							0.00298	0											0	0.004											0.00994	0.007
27.1
27.2																															0	0.002
28.1
28							0.00099	0																							0	0.005
29							0.00099	0
30
30.2
31.2
33
33.2
33.3
43.2
45.2
46.2

## Sheet: EUR
ST4d - Comparison between the European (EUR) allele frequencies estimated from the 1000 Genomes dataset (1000G) in the present study with those from the SPSmart STR browser (Pop.STR).
	CSF1PO		D1S1656		D2S441		D2S1338		D3S1358		D5S818		D7S820		D8S1179		D10S1248		D12S391		D13S317		D16S539		D18S51		D19S433		D22S1045		FGA		PentaD		PentaE		TH01		TPOX		vWA
Allele	1000G	Pop.STR	1000G	Pop.STR	1000G	Pop.STR	1000G	Pop.STR	1000G	Pop.STR	1000G	Pop.STR	1000G	Pop.STR	1000G	Pop.STR	1000G	Pop.STR	1000G	Pop.STR	1000G	Pop.STR	1000G	Pop.STR	1000G	Pop.STR	1000G	Pop.STR	1000G	Pop.STR	1000G	Pop.STR	1000G	Pop.STR	1000G	Pop.STR	1000G	Pop.STR	1000G	Pop.STR	1000G	Pop.STR
2.2
3.2
5																							0	0.001											0.10874	0.087	0.00298	0.003
6	0	0.002																															0.00302	0.003	0.00336	0	0.20477	0.215	0	0.002
6.3
7	0.00199	0.005									0.00099	0.002	0.02386	0.02													0.00099	0					0.00604	0.003	0.19731	0.144	0.18986	0.249	0	0.003
7.3	0.00099	0
8	0.00099	0.004			0.00099	0.001					0.00497	0.004	0.17893	0.178	0.01889	0.01	0	0.001			0.12649	0.121	0.0159	0.018					0	0.001			0.0161	0.013	0.02354	0.019	0.09742	0.12	0.5159	0.558
8.1
8.3
9	0.01988	0.019	0.001	0	0.00099	0.002					0.0507	0.032	0.12624	0.159	0.0169	0.006	0	0.001			0.09163	0.074	0.1004	0.154	0.00199	0	0	0.001	0	0.001			0.20624	0.196	0.01009	0.01	0.17694	0.176	0.11829	0.097
9.1					0	0.002
9.2
9.3																																					0.31312	0.229
10	0.27734	0.276	0.001	0.006	0.1829	0.209					0.06262	0.063	0.26839	0.256	0.10537	0.086	0	0.003			0.07171	0.065	0.0507	0.098	0.00895	0.006	0	0.005	0.00199	0.012			0.11972	0.122	0.14686	0.096	0.01491	0.007	0.04771	0.066
10.1													0	0
10.2
10.3
11	0.28628	0.321	0.09462	0.053	0.32406	0.325			0	0.001	0.33797	0.349	0.22167	0.21	0.09344	0.068	0.00398	0.012			0.32669	0.302	0.29722	0.291	0.01392	0.007	0.00298	0.018	0.11034	0.129			0.1499	0.183	0.11547	0.093	0	0.001	0.28131	0.255	0	0.001
11.2													0.00199	0
11.3					0.0666	0.053
11.4
12	0.33201	0.305	0.11554	0.093	0.02684	0.091			0	0.001	0.35586	0.367	0.14115	0.136	0.13519	0.137	0.03187	0.065			0.27191	0.274	0.2992	0.266	0.13917	0.103	0.08549	0.081	0.00497	0.02			0.21227	0.208	0.21861	0.154			0.03579	0.02	0	0.001
12.1
12.2													0.00099	0													0.00099	0.011
12.3					0	0.004
13	0.06958	0.05	0.06972	0.088	0.02883	0.037	0.00099	0	0.00199	0.005	0.17495	0.171	0.02982	0.034	0.32008	0.288	0.29283	0.269			0.08267	0.118	0.20179	0.147	0.12922	0.123	0.25447	0.239	0.00199	0.005			0.20624	0.176	0.0852	0.09			0.00099	0	0.00299	0.003
13.1
13.2																									0	0.001	0.01392	0
13.3					0	0.003
14	0.00795	0.017	0.08466	0.137	0.32604	0.232			0.12922	0.102	0.00994	0.012	0.00696	0.006	0.19284	0.228	0.28785	0.303			0.02789	0.043	0.0328	0.024	0.17793	0.154	0.35288	0.321	0.03777	0.048			0.05734	0.071	0.05045	0.064					0.12849	0.101
14.2																									0	0.001	0.02187	0.042					0.00101	0
14.3			0.00598	0.004
14.5
15	0.00298	0.002	0.14044	0.162	0.03479	0.036	0.00099	0.001	0.2674	0.3	0.00199	0.001			0.08648	0.13	0.20418	0.201	0.04084	0.049	0.001	0.002	0.00199	0.001	0.15308	0.161	0.14911	0.129	0.36282	0.334			0.01911	0.016	0.03139	0.054					0.09163	0.122
15.2																											0.04473	0.056
15.3			0.07371	0.045
15.5
16			0.10159	0.147	0.00795	0.004	0.04076	0.043	0.23062	0.259					0.01988	0.04	0.13446	0.116	0.02689	0.035					0.13022	0.133	0.04374	0.034	0.37575	0.31			0.00302	0.006	0.00897	0.058					0.21813	0.229
16.2																											0.01789	0.025
16.3			0.05976	0.061
17			0.04084	0.046			0.24056	0.174	0.2008	0.201					0.00795	0.005	0.03984	0.028	0.09462	0.11					0.10537	0.13	0.00596	0.002	0.09642	0.129	0.00199	0.001	0	0.003	0	0.032					0.26594	0.262
17.1																			0	0.001
17.2																											0.00199	0.004			0	0.001
17.3			0.13048	0.108															0.01892	0.013
18			0.00199	0.007			0.06362	0.076	0.15507	0.12					0.00298	0.001	0.00498	0.002	0.18327	0.208					0.0666	0.081			0.00696	0.009	0.01394	0.015			0	0.032					0.19323	0.184
18.1
18.2																											0.00298	0.001			0	0.003
18.3			0.06773	0.036															0.02689	0.017											0.001	0
19							0.11531	0.14	0.01193	0.011							0	0.001	0.13845	0.142					0.04374	0.049			0.00099	0.002	0.05876	0.063			0	0.032					0.07869	0.084
19.1																			0	0.002
19.2																															0	0.001
19.3			0.00996	0.007															0.00996	0.008
20							0.13718	0.134	0.00298	0.001									0.11355	0.13					0.02087	0.026					0.1504	0.107			0	0.019					0.01992	0.011
20.1																			0	0.001
20.2																									0.00099	0					0.001	0.001
20.3			0.001	0
21							0.03877	0.051											0.10458	0.103					0.00696	0.011					0.15837	0.154			0	0.016					0	0.002
21.2																															0.00199	0.001
22							0.02684	0.063											0.10657	0.075					0.00099	0.009					0.19422	0.187
22.2																															0.00598	0.007
22.3
23							0.08946	0.111											0.09363	0.06					0	0.001					0.17729	0.154
23.2																															0.00199	0.003
23.3
24							0.10437	0.096											0.0249	0.027					0	0.001					0.13446	0.142
24.2																															0.001	0
24.3
25							0.11332	0.086											0.01394	0.012											0.07371	0.091
25.2																															0	0.001
25.3
26							0.02187	0.022											0.00299	0.004											0.01992	0.042
26.2
26.3
27							0.00497	0.003											0	0.002											0.00299	0.016
27.1
27.2
28							0.00099	0																							0.001	0.004
28.1
29																															0	0.002
30																															0	0.001
30.2																															0	0.001
31.2
33
33.2
33.3
43.2
45.2
46.2

## Sheet: SAS
ST4e - Comparison between the South Asian (SAS) allele frequencies estimated from the 1000 Genomes dataset (1000G) in the present study with those from the SPSmart STR browser (Pop.STR).
	CSF1PO		D1S1656		D2S441		D2S1338		D3S1358		D5S818		D7S820		D8S1179		D10S1248		D12S391		D13S317		D16S539		D18S51		D19S433		D22S1045		FGA		PentaD		PentaE		TH01		TPOX		vWA
Allele	1000G	Pop.STR	1000G	Pop.STR	1000G	Pop.STR	1000G	Pop.STR	1000G	Pop.STR	1000G	Pop.STR	1000G	Pop.STR	1000G	Pop.STR	1000G	Pop.STR	1000G	Pop.STR	1000G	Pop.STR	1000G	Pop.STR	1000G	Pop.STR	1000G	Pop.STR	1000G	Pop.STR	1000G	Pop.STR	1000G	Pop.STR	1000G	Pop.STR	1000G	Pop.STR	1000G	Pop.STR	1000G	Pop.STR
2.2																																	0	0.015
3.2
5																																			0.0809	0.077
6																											0.00103	0					0.00312	0			0.27403	0.206	0.00102	0.003
6.3
7	0.00204	0	0.00102	0							0.00102	0	0.04124	0.041							0.00922	0											0.0052	0	0.07427	0.122	0.17178	0.186	0.00204	0
7.3
8	0.00204	0	0.04098	0.013	0	0.003	0.00102	0			0.00102	0	0.23711	0.212	0.00613	0.016					0.19057	0.157	0.08078	0.028									0.02391	0.025	0.01061	0.005	0.12168	0.157	0.33947	0.436
8.1
8.3
9	0.01431	0.01	0	0.01	0.00307	0					0.02658	0.07	0.07216	0.073	0.00511	0					0.10963	0.028	0.1319	0.144	0	0.003	0.00103	0	0	0.005			0.22453	0.22	0.02785	0.027	0.27607	0.25	0.14008	0.09
9.1
9.2
9.3																																					0.14315	0.198
10	0.20961	0.276	0.01127	0.013	0.3456	0.22					0.10225	0.111	0.2268	0.246	0.17076	0.137					0.07582	0.082	0.10429	0.116	0.01025	0.022			0.00409	0.005			0.20478	0.153	0.0504	0.052	0.01227	0.003	0.08793	0.082	0.00205	0
10.1
10.2
10.3	0.00102	0																																			0.00102	0
11	0.29857	0.322	0.16906	0.126	0.39366	0.455					0.36912	0.338	0.21856	0.244	0.06851	0.075	0.01132	0.01			0.25922	0.294	0.34356	0.358	0.02561	0.022	0.00103	0.01	0.30982	0.233			0.25052	0.25	0.27586	0.137			0.40286	0.363
11.2
11.3					0.05317	0.043
11.4
12	0.38855	0.348	0.08402	0.083	0.05419	0.065			0.00102	0	0.32413	0.312	0.18247	0.163	0.08998	0.091	0.01852	0.033			0.24385	0.317	0.20859	0.229	0.06865	0.08	0.05658	0.067	0.00511	0.003			0.12266	0.129	0.19761	0.134			0.02352	0.026
12.1
12.2																											0.01029	0.01
12.3					0.00716	0
13	0.06748	0.041	0.14447	0.116	0.01329	0.022			0.00307	0.003	0.16462	0.16	0.02165	0.021	0.17178	0.22	0.143	0.163			0.07889	0.082	0.10838	0.121	0.13115	0.121	0.3035	0.225	0.00511	0.003			0.10603	0.158	0.12467	0.095			0.00102	0	0.0082	0
13.1
13.2																											0.0144	0
13.3					0	0.003																			0.00102	0
14	0.01636	0.003	0.12705	0.101	0.12168	0.16	0.00102	0	0.05215	0.078	0.01022	0.01			0.20654	0.231	0.25617	0.289	0.00102	0.005	0.03176	0.034	0.02045	0.003	0.26742	0.236	0.23663	0.295	0.06442	0.083			0.03846	0.037	0.0756	0.05			0.00204	0	0.13832	0.119
14.2																											0.07305	0.065
14.3																									0.00102	0
14.5
15			0.14549	0.191	0.00716	0.03			0.30368	0.368	0.00102	0			0.18609	0.158	0.30967	0.259	0.00102	0.007	0.00102	0.005	0.00204	0	0.18545	0.192	0.1142	0.098	0.37832	0.38			0.01247	0.005	0.04244	0.08					0.08402	0.075
15.2																											0.08745	0.109
15.3			0.01844	0.013
15.5																																									0.00102	0
16			0.125	0.166	0.00102	0	0.01125	0.008	0.3047	0.233					0.08282	0.06	0.21296	0.188	0.01636	0.013					0.11783	0.159	0.05761	0.06	0.14519	0.223			0.0052	0.007	0.03714	0.06					0.22131	0.189
16.2																											0.02881	0.039
16.3			0.03484	0.038
17			0.05123	0.05			0.05828	0.085	0.23824	0.22					0.0092	0.008	0.04321	0.055	0.12679	0.113					0.08811	0.047	0.01132	0.008	0.07873	0.06			0.00312	0	0.00265	0.082					0.25922	0.306
17.1				0
17.2																											0.00309	0
17.3			0.02049	0.05															0.00818	0.015
18			0.01742	0.008			0.17894	0.111	0.08691	0.083					0.00307	0.005	0.00514	0	0.25971	0.21					0.0502	0.049			0.0092	0.007	0.00616	0.016			0	0.03					0.1834	0.199
18.1
18.2
18.3			0.00717	0.02															0.0184	0.025
19			0.00205	0			0.15849	0.162	0.01022	0.016							0	0.003	0.15849	0.142					0.02357	0.044					0.0729	0.042			0	0.022					0.08299	0.091
19.1
19.2																			0.00204	0											0	0.003
19.3			0	0.005															0.00102	0.005
20							0.10327	0.162											0.10532	0.113					0.02152	0.011					0.1191	0.078			0	0.02					0.01844	0.021
20.1
20.2																															0.00103	0
20.3																			0.00102	0
21							0.04294	0.028											0.10736	0.105					0.0041	0.008					0.14374	0.128			0	0.007					0.00102	0
21.2																															0.00411	0
22							0.08282	0.077											0.09714	0.117					0.00205	0					0.12936	0.164
22.2																															0.00513	0.016
22.3																			0	0.003
23							0.1728	0.16											0.07464	0.075					0	0.003					0.1653	0.133
23.2																															0.00719	0.005
23.3
24							0.1135	0.121											0.01534	0.037					0.00205	0.003					0.17762	0.219
24.2																															0.00821	0.01
24.3																															0	0.003
25							0.05726	0.072											0.00613	0.015											0.09651	0.141
25.2																															0.00513	0.01
25.3
26							0.01636	0.013																							0.04723	0.023
26.2																															0.00103	0
26.3																															0.00103	0
27																															0.00616	0.005
27.1
27.2																															0.00103	0
28							0.00204	0																							0.00205	0.003
28.1
29																															0	0.003
30
30.2
31.2
33
33.2
33.3
43.2
45.2
46.2
